# Supplementary material for: Historical and future carbon stocks in forests of northern Ontario, Canada
Source: Carbon Balance Manag. 2021 Jul 15;16:21. doi: 10.1186/s13021-021-00184-5 (PMC8281711; doi:10.1186/s13021-021-00184-5)
Supplement: Supplementary file 1 — Additional file 1. Histotical and projected C stocks and fluxes. [file 13021_2021_184_MOESM1_ESM.xlsx]

## Sheet: Data sources
1	Historical climate data (mean air temperature, water vapor pressure, and precipitation)
	Climatic Research Unit, University of East Anglia, UK, version CRU TS v. 4.03
	https://crudata.uea.ac.uk/cru/data/hrg/cru_ts_4.03/cruts.1905011326.v4.03/
2	Historical climate data (incoming shortwave radiation)
	20th Century Reanalysis V3 data provided by the NOAA/OAR/ESRL PSL, Boulder, Colorado, USA, from their Web site at https://psl.noaa.gov/
	https://www.esrl.noaa.gov/psd/thredds/catalog/Datasets/20thC_ReanV3/Monthlies/sfcSI-MO/catalog.html
3	Future climate data
	World Climate Research Programme, Coupled Model Intercomparison Project (Phase 6)
	https://esgf-node.llnl.gov/projects/cmip6/
4	Future CO2 concentrations
	Links provided in Meinshausen M, Nicholls ZR, Lewis J, Gidden MJ, Vogel E, Freund M, Beyerle U, Gessner C, Nauels A, Bauer N, Canadell JG. The shared socio-economic pathway (SSP) greenhouse gas concentrations and their extensions to 2500. Geoscientific Model Development. 2020;13(8):3571-605.
	http://greenhousegases.science.unimelb.edu.au
5	Soil texture data
	Soil Landscapes of Canada Working Group, 2010. Soil Landscapes of Canada version 3.2. Agriculture and Agri-Food Canada. (digital map and database at 1:1 million scale)
	https://sis.agr.gc.ca/cansis/nsdb/slc/v3.2/index.html
6	Digital Elevation Model
	Canadian Forestry Service, Ontario region: Digital Elevation Model of Canada - Canada3D, 2001
	https://open.canada.ca/data/en/dataset/042f4628-94b2-40ac-9bc1-ca3ac2a27d82
7	Nitrogen deposition data
	Environment and Climate Change Canada, Canadian Air and Precipitation Monitoring Network. 2017.
	https://www.canada.ca/en/environment-climate-change/services/air-pollution/monitoring-networks-data/canadian-air-precipitation.html
8	Historical fire data
	Large Fire Data Base
	https://cwfis.cfs.nrcan.gc.ca/datamart
9	Carbon stock changes simulated by Earth System Models (ESMs)
	World Climate Research Programme, Coupled Model Intercomparison Project 5 (CMIP5)
	https://esgf-node.llnl.gov/search/cmip5/

## Sheet: Ann_tmp_prep_CO2
Mean annual air temperature (0C)							Total annual precipitation (mm)							Surface CO2 concentrations for Northern hemisphere (ppm)
Year	Historical	SSP1-1.9	SSP1-2.6	SSP2-4.5	SSP3-7.0	SSP5-8.5	Year	Historical	SSP1-1.9	SSP1-2.6	SSP2-4.5	SSP3-7.0	SSP5-8.5	Year	Historical	SSP1-1.9	SSP1-2.6	SSP2-4.5	SSP3-7.0	SSP5-8.5
1900							1900							1900
1901	-1.6						1901	639.7						1901	296.136
1902	-1.4						1902	649.7						1902	296.457
1903	-2.2						1903	634.2						1903	296.794
1904	-2.9						1904	631.3						1904	297.097
1905	-2						1905	662						1905	297.439
1906	-1.3						1906	602.8						1906	297.82
1907	-2.8						1907	600.8						1907	298.27
1908	-1.3						1908	606.2						1908	298.688
1909	-1.9						1909	632.6						1909	299.111
1910	-1.3						1910	615.5						1910	299.559
1911	-1.8						1911	665.5						1911	300.015
1912	-2.8						1912	597						1912	300.547
1913	-1.9						1913	631.2						1913	301.113
1914	-2						1914	584.2						1914	301.611
1915	-0.9						1915	623.6						1915	302.127
1916	-2.5						1916	612.5						1916	302.686
1917	-3.6						1917	576.7						1917	303.219
1918	-2						1918	601.7						1918	303.654
1919	-1.4						1919	625.1						1919	304.004
1920	-1.4						1920	559.9						1920	304.449
1921	-0.7						1921	627.2						1921	304.79
1922	-1.5						1922	589.1						1922	305.141
1923	-1.9						1923	562.7						1923	305.486
1924	-2.4						1924	559.1						1924	305.848							Figure 2a
1925	-2						1925	602.4						1925	306.032
1926	-2.7						1926	608.7						1926	306.173
1927	-1.8						1927	619.9						1927	306.409
1928	-1.3						1928	623.7						1928	306.565
1929	-2.7						1929	569.4						1929	306.741
1930	-0.9						1930	602.8						1930	306.852
1931	0.5						1931	622.8						1931	307.034
1932	-1.6						1932	651						1932	307.289
1933	-2.3						1933	612.9						1933	307.605
1934	-2.2						1934	657.4						1934	308.002
1935	-2						1935	631						1935	308.455
1936	-2.8						1936	600						1936	309.258
1937	-1.3						1937	649.3						1937	310.022
1938	-0.7						1938	667.6						1938	310.545
1939	-1.7						1939	634.3						1939	311.112
1940	-1.3						1940	617.8						1940	311.637
1941	-0.6						1941	682.6						1941	312.099
1942	-1.1						1942	656.6						1942	312.464
1943	-2						1943	635.9						1943	312.687
1944	-0.6						1944	650.4						1944	312.704
1945	-1.9						1945	654.3						1945	312.647
1946	-1.6						1946	625.6						1946	312.665
1947	-1.5						1947	651.4						1947	312.784
1948	-0.8						1948	590.7						1948	312.832
1949	-1.5						1949	679						1949	312.942
1950	-3.3						1950	665.3						1950	313.149
1951	-1.8						1951	654.5						1951	313.363							Figure 2b
1952	-0.3						1952	681.4						1952	313.698
1953	-0.3						1953	639.5						1953	314.094
1954	-1.2						1954	633.9						1954	314.469
1955	-0.7						1955	693.5						1955	314.818
1956	-2						1956	565.6						1956	315.126
1957	-1.4						1957	603						1957	315.434
1958	-1.3						1958	612.8						1958	315.8
1959	-1.8						1959	695.3						1959	316.283
1960	-1.3						1960	612.3						1960	317.121
1961	-0.9						1961	603.9						1961	317.802
1962	-1.7						1962	622.3						1962	318.567
1963	-1.4						1963	572.2						1963	319.202
1964	-1.6						1964	701.3						1964	319.916
1965	-2.4						1965	674.9						1965	320.427
1966	-1.8						1966	684.9						1966	321.521
1967	-2.2						1967	597.8						1967	322.145
1968	-1.1						1968	696.3						1968	323.088
1969	-1.1						1969	672.7						1969	323.994
1970	-1.7						1970	659.5						1970	325.576
1971	-1.2						1971	685.5						1971	326.227
1972	-3.1						1972	595.6						1972	328.212
1973	-0.3						1973	669.1						1973	330.812
1974	-2.1						1974	671.7						1974	331.665
1975	-0.9						1975	647.4						1975	331.739
1976	-1.9						1976	568.8						1976	332.501
1977	-0.4						1977	676.7						1977	334.341
1978	-2.3						1978	641.2						1978	336.018							Figure 2c
1979	-2						1979	675.4						1979	337.656
1980	-1.6						1980	619.2						1980	339.75
1981	0.2						1981	592.9						1981	341.077
1982	-2						1982	719.5						1982	341.651
1983	-0.6						1983	663.4						1983	343.243
1984	-0.6						1984	671.3						1984	344.834
1985	-1.9						1985	711.4						1985	346.307
1986	-1						1986	662.2						1986	347.843
1987	1.1						1987	613.5						1987	349.583
1988	-1						1988	678.3						1988	352.261
1989	-2.2						1989	585.3						1989	354
1990	-0.9						1990	655.1						1990	355.142
1991	-0.7						1991	681.9						1991	356.486
1992	-1.9						1992	658.6						1992	357.217
1993	-1.6						1993	626.6						1993	357.888
1994	-1						1994	636.2						1994	359.437
1995	-1.2						1995	652.8						1995	361.495
1996	-2						1996	668						1996	363.408
1997	-1.2						1997	617.4						1997	364.582
1998	1.1						1998	627.4						1998	367.276
1999	0.9						1999	708.8						1999	369.327
2000	-0.7						2000	651.6						2000	370.705
2001	0.7						2001	719.9						2001	372.263
2002	-1						2002	657.4						2002	374.409
2003	-0.9						2003	625						2003	377.163
2004	-1.6						2004	691.9						2004	378.64
2005	0.2						2005	676.4						2005	380.607
2006	1.1						2006	616.8						2006	382.831
2007	-0.7						2007	683.8						2007	384.314
2008	-1.4						2008	666.8						2008	386.504
2009	-1.2						2009	658.6						2009	388.022
2010	1						2010	665.3						2010	390.785
2011	-0.3						2011	590.2						2011	393.041
2012	0.8						2012	648.5						2012	395.036
2013	-0.8						2013	700.4						2013	397.715
2014	-0.1						2014	759.3						2014	399.591
2015		1.4	0.5	1	1.1	1	2015		656.9	663.8	698.5	571.3	697.6	2015		401.678	401.678	401.678	401.677	401.678
2016		1.8	0.6	1.9	1.4	1.3	2016		683.3	670.3	752.8	679	689.6	2016		405.107	405.107	405.109	405.119	405.114
2017		1.1	2.2	1.2	1.9	1.5	2017		642.4	747.6	757.5	824.2	616.4	2017		407.75	407.753	407.779	407.903	407.85
2018		2.4	2.5	1.3	2	0.4	2018		721.5	730.3	646	729.5	796.6	2018		410.582	410.59	410.655	410.973	410.846
2019		2.1	1.7	1.4	1.7	1.1	2019		722.9	677.9	800.4	712.9	599	2019		413.409	413.426	413.549	414.145	413.916
2020		1.3	1.1	2.1	2.2	1.2	2020		817.1	775.6	663.3	684.6	651.3	2020		416.217	416.249	416.452	417.411	417.06
2021		2.2	2.1	1.9	2.1	0.8	2021		824.7	703.6	829.4	678.4	625.3	2021		418.951	419.05	419.367	420.765	420.293
2022		2.6	1.9	1.1	1.6	1.4	2022		745.5	728.9	663.1	789.6	689.9	2022		421.558	421.806	422.295	424.193	423.623
2023		2.3	2.2	2	2	1.5	2023		644.4	796.9	811.3	744	582.6	2023		423.952	424.484	425.24	427.679	427.07
2024		1.9	0.8	1.8	1.7	2.3	2024		680.2	730.9	757.3	657.7	647.8	2024		426.147	427.094	428.202	431.227	430.63
2025		3.6	2.2	2.4	2.1	1.1	2025		724	705.9	728.7	634.6	675.8	2025		428.152	429.637	431.18	434.836	434.301
2026		2.3	2.3	2.1	2.8	1.4	2026		666.9	709.7	761.5	645.4	720.9	2026		429.975	432.117	434.179	438.51	438.082
2027		2	2	2.5	1.9	2.7	2027		650.2	735.9	762.8	799.1	673.1	2027		431.623	434.538	437.198	442.252	441.971
2028		3	2.7	1.5	1.7	2.4	2028		609.2	590.2	752.7	824	655.5	2028		433.1	436.902	440.236	446.06	445.969
2029		2.8	1.6	2.4	1.4	2	2029		573.1	614.8	664.4	767.8	768.5	2029		434.413	439.212	443.298	449.937	450.076
2030		2	2.5	2.4	2.9	2	2030		714.9	641.4	702.8	708.5	691.5	2030		435.564	441.465	446.381	453.883	454.293
2031		3	2.7	3.3	2.6	1.8	2031		709.7	746.8	666.6	656.8	637.2	2031		436.56	443.644	449.479	457.89	458.635
2032		2.9	3.3	2	2.3	2.2	2032		732.6	693.6	862	679.3	748.8	2032		437.429	445.75	452.588	461.953	463.1
2033		3.5	1.5	2.9	2.5	2.4	2033		663.6	681.7	800.7	785.4	677.5	2033		438.197	447.769	455.699	466.062	467.698
2034		2.4	2.3	2.7	2.7	2.4	2034		727.6	751.7	732.2	729.4	692.3	2034		438.861	449.706	458.813	470.218	472.427
2035		1.3	2	2.3	2.6	3.1	2035		692.3	791.3	581.4	644.4	682.2	2035		439.423	451.56	461.932	474.425	477.289
2036		2.8	1.6	2.2	3.6	2.8	2036		627.2	747.4	764.9	625.2	646.8	2036		439.881	453.337	465.058	478.684	482.282
2037		2.3	2.3	4	2.2	3.8	2037		724.2	799.6	717.2	782.8	703	2037		440.236	455.036	468.193	482.997	487.409
2038		2.2	2.9	2.4	3.1	3.8	2038		800.2	677.1	698.2	847.7	723.8	2038		440.486	456.66	471.338	487.366	492.669
2039		2.5	2.9	2.9	3.3	4.2	2039		641.6	720	763.1	759.8	638.9	2039		440.634	458.21	474.492	491.791	498.065
2040		2.4	2.9	2.5	4.4	4	2040		704.3	713.8	692.5	742.9	573.3	2040		440.685	459.685	477.657	496.272	503.598
2041		3.6	2.5	2	3.5	3.6	2041		588.8	622.3	789.1	772	614.9	2041		440.664	461.091	480.83	500.809	509.273
2042		3.3	2.6	3.5	3.6	3	2042		630.9	730.1	734	717.1	642.5	2042		440.572	462.423	484.005	505.395	515.094
2043		2.5	2.5	2.8	3.3	3.2	2043		740.3	684.7	698.9	660.4	627	2043		440.425	463.68	487.174	510.03	521.067
2044		2.4	2.8	3.6	3.6	3.4	2044		703.2	743.2	698	772.3	555.3	2044		440.224	464.861	490.336	514.712	527.193
2045		2.7	2.6	3.2	4.5	4.6	2045		684.2	813.4	792.9	761.4	693.6	2045		439.965	465.969	493.495	519.445	533.474
2046		3.2	2.5	3.4	3.6	4.4	2046		778.3	655.8	679.6	824.4	647.3	2046		439.647	467.001	496.65	524.228	539.91
2047		2.6	3.4	3.8	3.7	4	2047		702.2	666.3	724.5	780.2	717.4	2047		439.272	467.959	499.802	529.062	546.502
2048		2.8	2.6	3	3.8	5.4	2048		765.9	718.6	752.5	751.3	667.7	2048		438.838	468.845	502.952	533.95	553.252
2049		2.3	2.9	4.7	4.2	4.1	2049		770.2	740.3	755	760.6	565.6	2049		438.343	469.657	506.099	538.893	560.162
2050		2.9	3.5	3.7	4.4	4.8	2050		694.9	666.2	771.9	758.5	650.5	2050		437.792	470.398	509.243	543.89	567.236
2051		2.8	3	3.5	4.7	4.5	2051		859.8	787.8	698.3	705.5	690.4	2051		437.196	471.07	512.377	548.939	574.484
2052		3.2	2.2	3.4	4.2	4.3	2052		676	761.4	705.6	830.7	666.3	2052		436.572	471.678	515.493	554.038	581.917
2053		2.5	1.8	3.6	3.7	4.3	2053		804.1	777.1	687.8	689.2	741.2	2053		435.946	472.228	518.579	559.188	589.548
2054		2.6	3.4	4.3	4.3	4.9	2054		588	809.7	725.9	738.8	716.5	2054		435.314	472.721	521.634	564.389	597.375
2055		2.8	3.7	3	5	5	2055		828.7	738.3	744.8	836.3	718.6	2055		434.675	473.157	524.662	569.643	605.402
2056		3.9	4.4	3.5	3.7	5.3	2056		634.4	732.2	795.6	820.6	809.3	2056		434.026	473.534	527.661	574.949	613.628
2057		2.6	3.4	3.7	4.3	4.9	2057		618.7	702.3	676	710.1	739.1	2057		433.367	473.855	530.632	580.309	622.052
2058		2.5	3.2	3.6	4.2	5.2	2058		574.9	728	749.8	748.3	655.9	2058		432.695	474.118	533.576	585.726	630.678
2059		3.2	3.4	4.5	4.9	5.6	2059		768.8	761.1	674.9	664.6	783.3	2059		432.011	474.324	536.495	591.198	639.506
2060		2.5	4	3.7	4.8	4.1	2060		667.4	770.2	902.2	686.7	718.6	2060		431.312	474.474	539.385	596.728	648.536
2061		2.5	3	4.3	5.4	5.5	2061		644.8	676.6	699.6	789	730.4	2061		430.601	474.568	542.236	602.315	657.763
2062		2.7	3.1	3.6	5.3	5.3	2062		745.8	792.2	803.8	667	715.2	2062		429.877	474.616	545.049	607.961	667.192
2063		3.1	3.4	3.4	5.3	5.6	2063		638.9	750.8	769.4	829.4	657.5	2063		429.145	474.622	547.818	613.664	676.824
2064		2.7	2.3	3.8	5.6	6.2	2064		724.6	789.2	805.4	620.7	769.5	2064		428.404	474.589	550.542	619.424	686.662
2065		2.6	3	3.3	5.1	6	2065		789.2	662.9	840.9	771.6	806.3	2065		427.652	474.513	553.223	625.243	696.706
2066		2.6	3.8	3.7	5.6	6.1	2066		730.1	711.6	754.9	759.5	673.3	2066		426.891	474.396	555.86	631.121	706.96
2067		2.8	3.1	3.9	5.3	6.7	2067		723.5	694.5	817.5	880.6	696.9	2067		426.118	474.237	558.455	637.059	717.424
2068		3.5	3.4	3.8	5	5.9	2068		772.4	722	696.1	740.5	779.9	2068		425.335	474.034	561.008	643.057	728.1
2069		2.7	3.9	5.2	5.5	6.7	2069		666.1	757.2	734.9	831.7	734.3	2069		424.539	473.788	563.52	649.117	738.991
2070		2.8	2.9	4.2	5.9	7.1	2070		625.8	756.9	782.3	691.3	753.7	2070		423.731	473.498	565.988	655.239	750.097
2071		2.8	3.4	3.8	5.7	6.8	2071		634.7	857.4	750.4	712.5	801.2	2071		422.911	473.157	568.405	661.422	761.403
2072		1.8	3.8	4.2	6.4	6.7	2072		668.9	760.7	815.9	742.8	671.8	2072		422.08	472.76	570.758	667.668	772.905
2073		2.1	4.1	4.4	6	6.7	2073		739.7	785.6	783.1	656.3	707.8	2073		421.237	472.3	573.029	673.976	784.584
2074		2.4	3.6	4.4	6.2	7.4	2074		675.7	898.2	637.5	775.4	800.9	2074		420.382	471.776	575.22	680.345	796.445
2075		2	4.1	4.9	6.2	7.4	2075		675.4	710.3	780.1	698.8	660	2075		419.515	471.189	577.332	686.778	808.489
2076		3.1	3.7	4.1	6.1	8.1	2076		776.4	763.2	719.5	795.2	653.1	2076		418.637	470.542	579.367	693.274	820.718
2077		3.1	2.9	5.2	6	7.5	2077		763.9	784.8	712.2	797.3	681.7	2077		417.747	469.833	581.324	699.834	833.135
2078		2.7	3.2	4.4	6.6	8	2078		754	828.2	787.8	779.4	666.5	2078		416.844	469.063	583.205	706.458	845.741
2079		2	4.3	4	6.7	7.8	2079		691.6	667.4	766.6	839.1	791.4	2079		415.93	468.233	585.011	713.147	858.538
2080		1.6	3	4	6.1	8	2080		745.7	736.6	826.8	750.9	803.6	2080		415.002	467.345	586.74	719.9	871.519
2081		2.2	3.5	4.8	7.2	7.8	2081		650.3	775.1	862.7	769	674.3	2081		414.059	466.407	588.385	726.725	884.645
2082		3.1	3.8	5.1	6.5	8.5	2082		718.3	847.4	743.9	818	694.8	2082		413.1	465.429	589.94	733.622	897.881
2083		2.3	3	5.3	7.3	7.8	2083		767.7	781.1	811.9	741.1	715.6	2083		412.123	464.424	591.395	740.598	911.161
2084		2.7	3.6	5.4	7.8	7.6	2084		847.9	772.3	892.2	697.3	749.7	2084		411.128	463.391	592.752	747.651	924.488
2085		2.2	3.9	5.8	7.3	8.7	2085		850.4	745.8	696.2	834.3	689.4	2085		410.117	462.33	594.012	754.784	937.865
2086		2	2.5	5.5	6.8	8.3	2086		689.3	708.6	771.1	820.9	731.9	2086		409.087	461.239	595.175	761.997	951.293
2087		2.8	3.3	5.3	7.5	8.6	2087		705.7	707.1	849.1	814.2	764.9	2087		408.04	460.118	596.242	769.288	964.775
2088		1.7	3.9	5.9	7.7	8.7	2088		752.2	628.7	846.3	716.9	681	2088		406.976	458.968	597.214	776.659	978.311
2089		1.7	3.5	4.3	7.1	9	2089		677.5	670.7	810.1	800.1	796.1	2089		405.893	457.787	598.091	784.107	991.903
2090		1.9	2.7	5.2	7.1	8.1	2090		840.1	729.3	739.2	693.8	769.2	2090		404.795	456.581	598.876	791.637	1005.55
2091		2.3	2.7	5.6	7.4	9.4	2091		752.1	717.4	723.6	895.2	683.7	2091		403.68	455.369	599.581	799.246	1019.23
2092		2.7	3.3	4.9	7.9	9.3	2092		651	775.5	745.5	880	680.7	2092		402.546	454.161	600.221	806.938	1032.93
2093		1	3.3	4.7	7.3	9	2093		707.3	763.9	725.4	889.6	771.9	2093		401.396	452.981	600.813	814.718	1046.62
2094		3.1	3.2	4.6	7.6	8.9	2094		713.5	703.6	902.1	805.6	770.3	2094		400.228	451.826	601.358	822.584	1060.31
2095		1.7	2.8	5.3	8.4	9.9	2095		729.8	773.6	762	719.2	664.2	2095		399.044	450.693	601.855	830.536	1073.99
2096		2.4	3.6	4.9	7.9	9.4	2096		640.9	892.8	825	840.1	785.7	2096		397.842	449.581	602.301	838.576	1087.65
2097		2.9	3.7	4.6	8.8	8.9	2097		660.8	692.9	742.6	956.8	812.7	2097		396.624	448.487	602.698	846.703	1101.31
2098		2	3	5.6	8.3	10.1	2098		807.4	798.2	703.2	767.9	726.7	2098		395.389	447.412	603.044	854.916	1114.97
2099		2.2	4.1	5.3	8.5	10.1	2099		740.6	782.9	714.9	773.9	799.8	2099		394.139	446.354	603.338	863.218	1128.62
2100		3.3	3.3	3.9	7.9	10.3	2100		600.7	752.4	762.3	789	760.5	2100		392.874	445.309	603.584	871.6	1142.25
Average	-1.33684	2.49767	2.88837	3.61977	4.7686	5.31512		639.682	707.801	735.829	752.356	754.014	702.376	Average	328.726	423.385	456.319	522.257	600.731	680.677
	Historical	SSP1-1.9	SSP1-2.6	SSP2-4.5	SSP3-7.0	SSP5-8.5		Historical	SSP1-1.9	SSP1-2.6	SSP2-4.5	SSP3-7.0	SSP5-8.5		Historical	SSP1-1.9	SSP1-2.6	SSP2-4.5	SSP3-7.0	SSP5-8.5
		ssp119	ssp126	ssp245	ssp370	ssp585			ssp119	ssp126	ssp245	ssp370	ssp585			ssp119	ssp126	ssp245	ssp370	ssp585
		2.49767	2.88837	3.61977	4.7686	5.31512			707.801	735.829	752.356	754.014	702.376			423.385	456.319	522.257	600.731	680.677

## Sheet: ssp119
	Without fire			With fire				Eco - no fire	Soil - no fire	Veg - no fire	Eco - fire	Soil - fire	Veg - fire
	Forest ecosystem C (tC/ha)	Soil C (tC/ha)	Vegetation C (tC/ha)	Forest ecosystem C (tC/ha)	Soil C (tC/ha)	Vegetation C (tC/ha)
1900
1901	75.1674	54.9468	20.2206	75.1674	54.9468	20.2206
1902	74.8122	54.8418	19.9704	74.8122	54.8418	19.9704
1903	74.4974	54.7127	19.7847	74.4974	54.7127	19.7847
1904	74.1826	54.5997	19.5829	74.1826	54.5997	19.5829
1905	73.8597	54.4705	19.3892	73.8597	54.4705	19.3892
1906	73.6176	54.3091	19.3085	73.6176	54.3091	19.3085
1907	73.3673	54.1719	19.1955	73.3673	54.1719	19.1955
1908	73.1574	54.0346	19.1228	73.1574	54.0346	19.1228
1909	72.8991	53.8974	19.0017	72.8991	53.8974	19.0017
1910	72.6328	53.744	18.8887	72.6328	53.744	18.8887
1911	72.3744	53.6068	18.7676	72.3744	53.6068	18.7676
1912	72.1161	53.4777	18.6385	72.1161	53.4777	18.6385
1913	71.9951	53.3324	18.6627	71.9951	53.3324	18.6627
1914	71.8255	53.179	18.6466	71.8255	53.179	18.6466
1915	71.5592	53.066	18.4932	71.5592	53.066	18.4932
1916	71.3654	52.8965	18.469	71.3654	52.8965	18.469
1917	71.2686	52.7673	18.5013	71.2686	52.7673	18.5013
1918	70.9699	52.6705	18.2995	70.9699	52.6705	18.2995
1919	70.865	52.4848	18.3802	70.865	52.4848	18.3802
1920	70.7842	52.3234	18.4609	70.7842	52.3234	18.4609
1921	70.6551	52.17	18.4851	70.6551	52.17	18.4851
1922	70.6874	52.0085	18.6788	70.6874	52.0085	18.6788
1923	70.5986	51.9036	18.695	70.5986	51.9036	18.695
1924	70.5179	51.7987	18.7192	70.5179	51.7987	18.7192
1925	70.5179	51.6776	18.8403	70.5179	51.6776	18.8403
1926	70.4049	51.5969	18.808	70.4049	51.5969	18.808
1927	70.3241	51.5	18.8241	70.3241	51.5	18.8241
1928	70.2273	51.3789	18.8484	70.2273	51.3789	18.8484
1929	70.1304	51.274	18.8564	70.1304	51.274	18.8564
1930	70.0739	51.1368	18.9371	70.0739	51.1368	18.9371
1931	70.0335	51.0157	19.0179	70.0335	51.0157	19.0179
1932	70.082	50.8784	19.2035	70.082	50.8784	19.2035
1933	70.1627	50.7897	19.373	70.1627	50.7897	19.373
1934	70.09	50.7735	19.3165	70.09	50.7735	19.3165
1935	70.09	50.717	19.373	70.09	50.717	19.373
1936	70.1546	50.6444	19.5103	70.1546	50.6444	19.5103
1937	70.0739	50.5717	19.5022	70.0739	50.5717	19.5022
1938	70.0497	50.5071	19.5426	70.0497	50.5071	19.5426
1939	70.09	50.4426	19.6475	70.09	50.4426	19.6475
1940	70.0093	50.386	19.6233	70.0093	50.386	19.6233
1941	70.0174	50.3215	19.6959	70.0174	50.3215	19.6959
1942	69.969	50.2892	19.6798	69.969	50.2892	19.6798
1943	69.9609	50.2408	19.7201	69.9609	50.2408	19.7201
1944	69.9044	50.1762	19.7282	69.9044	50.1762	19.7282
1945	69.9367	50.1358	19.8009	69.9367	50.1358	19.8009
1946	69.856	50.1035	19.7524	69.856	50.1035	19.7524
1947	69.9528	50.0389	19.9139	69.9528	50.0389	19.9139
1948	69.969	49.9824	19.9865	69.969	49.9824	19.9865
1949	69.9044	49.9663	19.9381	69.9044	49.9663	19.9381
1950	69.856	49.9502	19.9058	69.856	49.9502	19.9058
1951	69.9528	49.9017	20.0511	69.9528	49.9017	20.0511
1952	69.9044	49.8775	20.0269	69.9044	49.8775	20.0269
1953	69.8075	49.8291	19.9784	69.8075	49.8291	19.9784
1954	69.7187	49.7645	19.9542	69.7187	49.7645	19.9542
1955	69.6219	49.6757	19.9462	69.6219	49.6757	19.9462
1956	69.525	49.6353	19.8897	69.525	49.6353	19.8897
1957	69.4766	49.5869	19.8897	69.4766	49.5869	19.8897
1958	69.3716	49.5627	19.8089	69.3716	49.5627	19.8089
1959	69.3555	49.5143	19.8412	69.3555	49.5143	19.8412
1960	69.2748	49.4658	19.8089	69.2748	49.4658	19.8089
1961	69.194	49.4093	19.7847	69.194	49.4093	19.7847
1962	69.1295	49.369	19.7605	69.1295	49.369	19.7605
1963	69.0649	49.3205	19.7444	69.0649	49.3205	19.7444
1964	68.9922	49.2721	19.7201	68.9922	49.2721	19.7201
1965	68.8631	49.264	19.5991	68.8631	49.264	19.5991
1966	68.8469	49.2075	19.6394	68.8469	49.2075	19.6394
1967	68.7339	49.151	19.5829	68.7339	49.151	19.5829
1968	68.6129	49.1107	19.5022	68.6129	49.1107	19.5022
1969	68.516	49.0703	19.4457	68.516	49.0703	19.4457
1970	68.3465	49.0138	19.3327	68.3465	49.0138	19.3327
1971	68.2496	48.9573	19.2923	68.2496	48.9573	19.2923
1972	68.2577	48.9169	19.3408	68.2577	48.9169	19.3408
1973	68.1608	48.8846	19.2762	68.1608	48.8846	19.2762
1974	68.072	48.8443	19.2277	68.072	48.8443	19.2277
1975	67.9832	48.7958	19.1874	67.9832	48.7958	19.1874
1976	67.8218	48.7313	19.0905	67.8218	48.7313	19.0905
1977	67.7168	48.6586	19.0582	67.7168	48.6586	19.0582
1978	67.5715	48.6263	18.9452	67.5715	48.6263	18.9452
1979	67.5715	48.586	18.9856	67.5715	48.586	18.9856
1980	67.5877	48.5375	19.0502	67.5877	48.5375	19.0502
1981	67.4424	48.473	18.9694	67.4424	48.473	18.9694
1982	67.3778	48.4084	18.9694	67.3778	48.4084	18.9694
1983	67.3536	48.3277	19.0259	67.3536	48.3277	19.0259
1984	67.2244	48.2469	18.9775	67.2244	48.2469	18.9775
1985	67.176	48.1985	18.9775	67.176	48.1985	18.9775
1986	67.1034	48.1581	18.9452	67.1034	48.1581	18.9452
1987	66.9419	48.0694	18.8726	66.9419	48.0694	18.8726
1988	66.9258	47.9483	18.9775	66.9258	47.9483	18.9775
1989	66.8935	47.8837	19.0098	66.8935	47.8837	19.0098
1990	66.8773	47.8353	19.0421	66.8773	47.8353	19.0421
1991	66.9096	47.7545	19.1551	66.9096	47.7545	19.1551
1992	66.7886	47.7626	19.0259	66.7886	47.7626	19.0259
1993	66.8451	47.7142	19.1309	66.8451	47.7142	19.1309
1994	66.7966	47.6496	19.147	66.7966	47.6496	19.147
1995	66.6352	47.6173	19.0179	66.6352	47.6173	19.0179
1996	66.4737	47.5689	18.9049	66.4737	47.5689	18.9049
1997	66.393	47.5043	18.8887	66.393	47.5043	18.8887
1998	66.2962	47.4155	18.8806	66.2962	47.4155	18.8806
1999	66.0782	47.3348	18.7434	66.0782	47.3348	18.7434
2000	66.054	47.2621	18.7918	66.054	47.2621	18.7918
2001	66.0298	47.1976	18.8322	66.0298	47.1976	18.8322
2002	65.9006	47.1411	18.7596	65.9006	47.1411	18.7596
2003	66.0386	46.7186	19.2921	66.0386	46.7186	19.2921
2004	66.1928	46.545	19.6015	66.1928	46.545	19.6015
2005	66.033	46.371	19.662	66.033	46.371	19.662
2006	66.104	46.371	19.733	66.104	46.371	19.733
2007	66.1749	46.371	19.8039	66.1749	46.371	19.8039
2008	66.1579	46.371	19.787	66.1579	46.371	19.787
2009	66.1403	46.371	19.7693	66.1403	46.371	19.7693
2010	66.2107	46.371	19.8397	66.2107	46.371	19.8397
2011	66.1921	46.371	19.8211	66.1921	46.371	19.8211
2012	66.173	46.371	19.802	66.173	46.371	19.802
2013	66.2427	46.371	19.8717	66.2427	46.371	19.8717
2014	66.1355	46.284	19.8515	66.2225	46.371	19.8515
2015	66.1148	46.284	19.8308	66.2018	46.371	19.8308
2016	66.0969	46.197	19.8999	66.1839	46.284	19.8999
2017	65.9882	46.11	19.8782	66.1622	46.284	19.8782
2018	65.97	46.023	19.947	66.1399	46.284	19.8559
2019	65.9517	45.936	20.0157	66.1169	46.284	19.8329
2020	65.9335	45.849	20.0845	66.0934	46.284	19.8094
2021	66.0023	45.849	20.1533	66.1612	46.284	19.8772
2022	66.0764	45.762	20.3144	66.1367	46.284	19.8527
2023	66.1511	45.675	20.4761	66.1115	46.284	19.8275
2024	66.2265	45.588	20.6385	66.1787	46.284	19.8947
2025	66.3894	45.588	20.8014	66.1526	46.284	19.8686
2026	66.4661	45.501	20.9651	66.1325	46.197	19.9355
2027	66.5433	45.414	21.1293	66.1055	46.197	19.9085
2028	66.6212	45.327	21.2942	66.1721	46.197	19.9751
2029	66.7867	45.327	21.4597	66.1441	46.197	19.9471
2030	66.9607	45.24	21.7207	66.2104	46.197	20.0134
2031	67.0407	45.153	21.8877	66.2766	46.197	20.0796
2032	67.2084	45.153	22.0554	66.1604	46.11	20.0504
2033	67.3855	45.066	22.3195	66.2263	46.11	20.1163
2034	67.4678	44.979	22.4888	66.2923	46.11	20.1823
2035	67.6377	44.979	22.6587	66.3582	46.11	20.2482
2036	67.818	44.892	22.926	66.3274	46.11	20.2174
2037	67.9894	44.892	23.0974	66.393	46.11	20.283
2038	68.0745	44.805	23.2695	66.4587	46.11	20.3487
2039	68.2472	44.805	23.4422	66.3396	46.023	20.3166
2040	68.3336	44.718	23.6156	66.4049	46.023	20.3819
2041	68.5076	44.718	23.7896	66.3719	46.023	20.3489
2042	68.6938	44.631	24.0628	66.4369	46.023	20.4139
2043	68.7823	44.544	24.2383	66.5019	46.023	20.4789
2044	68.9585	44.544	24.4145	66.5669	46.023	20.5439
2045	69.1479	44.457	24.6909	66.5449	45.936	20.6089
2046	69.3256	44.457	24.8686	66.6099	45.936	20.6739
2047	69.417	44.37	25.047	66.6749	45.936	20.7389
2048	69.6965	44.37	25.3265	66.7399	45.936	20.8039
2049	69.7894	44.283	25.5064	66.8049	45.936	20.8689
2050	70.0712	44.283	25.7882	66.971	45.936	21.035
2051	70.3541	44.283	26.0711	66.9494	45.849	21.1004
2052	70.4496	44.196	26.2536	67.0147	45.849	21.1657
2053	70.7347	44.196	26.5387	67.182	45.849	21.333
2054	70.8317	44.109	26.7227	67.2477	45.849	21.3987
2055	71.1191	44.109	27.0101	67.416	45.849	21.567
2056	71.3047	44.109	27.1957	67.4819	45.849	21.6329
2057	71.5072	44.022	27.4852	67.5479	45.849	21.6989
2058	71.6944	44.022	27.6724	67.7175	45.849	21.8685
2059	71.9862	44.022	27.9642	67.7837	45.849	21.9347
2060	72.0879	43.935	28.1529	67.9542	45.849	22.1052
2061	72.3818	43.935	28.4468	68.1254	45.849	22.2764
2062	72.6771	43.935	28.7421	68.1923	45.849	22.3433
2063	72.8683	43.935	28.9333	68.3644	45.849	22.5154
2064	73.0787	43.848	29.2307	68.5371	45.849	22.6881
2065	73.2715	43.848	29.4235	68.7104	45.849	22.8614
2066	73.5711	43.848	29.7231	68.7783	45.849	22.9293
2067	73.872	43.848	30.024	68.9526	45.849	23.1036
2068	74.1741	43.848	30.3261	69.1275	45.849	23.2785
2069	74.2834	43.761	30.5224	69.303	45.849	23.454
2070	74.5877	43.761	30.8267	69.5662	45.936	23.6302
2071	74.7855	43.761	31.0245	69.743	45.936	23.807
2072	75.092	43.761	31.331	69.9204	45.936	23.9844
2073	75.3998	43.761	31.6388	70.0985	45.936	24.1625
2074	75.6001	43.761	31.8391	70.2772	45.936	24.3412
2075	75.9101	43.761	32.1491	70.5435	46.023	24.5205
2076	76.1343	43.674	32.4603	70.7234	46.023	24.7004
2077	76.3372	43.674	32.6632	70.904	46.023	24.881
2078	76.6506	43.674	32.9766	71.1951	46.023	25.1721
2079	76.9653	43.674	33.2913	71.3773	46.023	25.3543
2080	77.2812	43.674	33.6072	71.647	46.11	25.537
2081	77.5984	43.674	33.9244	71.9413	46.11	25.8313
2082	77.9168	43.674	34.2428	72.1257	46.11	26.0157
2083	78.125	43.674	34.451	72.3976	46.197	26.2006
2084	78.4457	43.674	34.7717	72.695	46.197	26.498
2085	78.6554	43.674	34.9814	72.8816	46.197	26.6846
2086	78.9783	43.674	35.3043	73.1557	46.284	26.8717
2087	79.3024	43.674	35.6284	73.4563	46.284	27.1723
2088	79.6277	43.674	35.9537	73.732	46.371	27.361
2089	79.8409	43.674	36.1669	74.0347	46.371	27.6637
2090	80.1685	43.674	36.4945	74.312	46.458	27.854
2091	80.4973	43.674	36.8233	74.503	46.458	28.045
2092	80.8273	43.674	37.1533	74.8959	46.545	28.3509
2093	81.044	43.674	37.37	75.0884	46.545	28.5434
2094	81.3763	43.674	37.7023	75.4834	46.632	28.8514
2095	81.7098	43.674	38.0358	75.6775	46.632	29.0455
2096	82.0446	43.674	38.3706	76.0748	46.719	29.3558
2097	82.3517	43.761	38.5907	76.3574	46.806	29.5514
2098	82.6887	43.761	38.9277	76.6699	46.806	29.8639
2099	83.0269	43.761	39.2659	77.0706	46.893	30.1776
2100	83.3664	43.761	39.6054	77.2688	46.893	30.3758

## Sheet: ssp126
	Without fire			With fire				Eco - no fire	Soil - no fire	Veg - no fire	Eco - fire	Soil - fire	Veg - fire
	Forest ecosystem C (tC/ha)	Soil C (tC/ha)	Vegetation C (tC/ha)	Forest ecosystem C (tC/ha)	Soil C (tC/ha)	Vegetation C (tC/ha)
1900
1901	75.1674	54.9468	20.2206	75.1674	54.9468	20.2206
1902	74.8122	54.8418	19.9704	74.8122	54.8418	19.9704
1903	74.4974	54.7127	19.7847	74.4974	54.7127	19.7847
1904	74.1826	54.5997	19.5829	74.1826	54.5997	19.5829
1905	73.8597	54.4705	19.3892	73.8597	54.4705	19.3892
1906	73.6176	54.3091	19.3085	73.6176	54.3091	19.3085
1907	73.3673	54.1719	19.1955	73.3673	54.1719	19.1955
1908	73.1574	54.0346	19.1228	73.1574	54.0346	19.1228
1909	72.8991	53.8974	19.0017	72.8991	53.8974	19.0017
1910	72.6328	53.744	18.8887	72.6328	53.744	18.8887
1911	72.3744	53.6068	18.7676	72.3744	53.6068	18.7676
1912	72.1161	53.4777	18.6385	72.1161	53.4777	18.6385
1913	71.9951	53.3324	18.6627	71.9951	53.3324	18.6627
1914	71.8255	53.179	18.6466	71.8255	53.179	18.6466
1915	71.5592	53.066	18.4932	71.5592	53.066	18.4932
1916	71.3654	52.8965	18.469	71.3654	52.8965	18.469
1917	71.2686	52.7673	18.5013	71.2686	52.7673	18.5013
1918	70.9699	52.6705	18.2995	70.9699	52.6705	18.2995
1919	70.865	52.4848	18.3802	70.865	52.4848	18.3802
1920	70.7842	52.3234	18.4609	70.7842	52.3234	18.4609
1921	70.6551	52.17	18.4851	70.6551	52.17	18.4851
1922	70.6874	52.0085	18.6788	70.6874	52.0085	18.6788
1923	70.5986	51.9036	18.695	70.5986	51.9036	18.695
1924	70.5179	51.7987	18.7192	70.5179	51.7987	18.7192
1925	70.5179	51.6776	18.8403	70.5179	51.6776	18.8403
1926	70.4049	51.5969	18.808	70.4049	51.5969	18.808
1927	70.3241	51.5	18.8241	70.3241	51.5	18.8241
1928	70.2273	51.3789	18.8484	70.2273	51.3789	18.8484
1929	70.1304	51.274	18.8564	70.1304	51.274	18.8564
1930	70.0739	51.1368	18.9371	70.0739	51.1368	18.9371
1931	70.0335	51.0157	19.0179	70.0335	51.0157	19.0179
1932	70.082	50.8784	19.2035	70.082	50.8784	19.2035
1933	70.1627	50.7897	19.373	70.1627	50.7897	19.373
1934	70.09	50.7735	19.3165	70.09	50.7735	19.3165
1935	70.09	50.717	19.373	70.09	50.717	19.373
1936	70.1546	50.6444	19.5103	70.1546	50.6444	19.5103
1937	70.0739	50.5717	19.5022	70.0739	50.5717	19.5022
1938	70.0497	50.5071	19.5426	70.0497	50.5071	19.5426
1939	70.09	50.4426	19.6475	70.09	50.4426	19.6475
1940	70.0093	50.386	19.6233	70.0093	50.386	19.6233
1941	70.0174	50.3215	19.6959	70.0174	50.3215	19.6959
1942	69.969	50.2892	19.6798	69.969	50.2892	19.6798
1943	69.9609	50.2408	19.7201	69.9609	50.2408	19.7201
1944	69.9044	50.1762	19.7282	69.9044	50.1762	19.7282
1945	69.9367	50.1358	19.8009	69.9367	50.1358	19.8009
1946	69.856	50.1035	19.7524	69.856	50.1035	19.7524
1947	69.9528	50.0389	19.9139	69.9528	50.0389	19.9139
1948	69.969	49.9824	19.9865	69.969	49.9824	19.9865
1949	69.9044	49.9663	19.9381	69.9044	49.9663	19.9381
1950	69.856	49.9502	19.9058	69.856	49.9502	19.9058
1951	69.9528	49.9017	20.0511	69.9528	49.9017	20.0511
1952	69.9044	49.8775	20.0269	69.9044	49.8775	20.0269
1953	69.8075	49.8291	19.9784	69.8075	49.8291	19.9784
1954	69.7187	49.7645	19.9542	69.7187	49.7645	19.9542
1955	69.6219	49.6757	19.9462	69.6219	49.6757	19.9462
1956	69.525	49.6353	19.8897	69.525	49.6353	19.8897
1957	69.4766	49.5869	19.8897	69.4766	49.5869	19.8897
1958	69.3716	49.5627	19.8089	69.3716	49.5627	19.8089
1959	69.3555	49.5143	19.8412	69.3555	49.5143	19.8412
1960	69.2748	49.4658	19.8089	69.2748	49.4658	19.8089
1961	69.194	49.4093	19.7847	69.194	49.4093	19.7847
1962	69.1295	49.369	19.7605	69.1295	49.369	19.7605
1963	69.0649	49.3205	19.7444	69.0649	49.3205	19.7444
1964	68.9922	49.2721	19.7201	68.9922	49.2721	19.7201
1965	68.8631	49.264	19.5991	68.8631	49.264	19.5991
1966	68.8469	49.2075	19.6394	68.8469	49.2075	19.6394
1967	68.7339	49.151	19.5829	68.7339	49.151	19.5829
1968	68.6129	49.1107	19.5022	68.6129	49.1107	19.5022
1969	68.516	49.0703	19.4457	68.516	49.0703	19.4457
1970	68.3465	49.0138	19.3327	68.3465	49.0138	19.3327
1971	68.2496	48.9573	19.2923	68.2496	48.9573	19.2923
1972	68.2577	48.9169	19.3408	68.2577	48.9169	19.3408
1973	68.1608	48.8846	19.2762	68.1608	48.8846	19.2762
1974	68.072	48.8443	19.2277	68.072	48.8443	19.2277
1975	67.9832	48.7958	19.1874	67.9832	48.7958	19.1874
1976	67.8218	48.7313	19.0905	67.8218	48.7313	19.0905
1977	67.7168	48.6586	19.0582	67.7168	48.6586	19.0582
1978	67.5715	48.6263	18.9452	67.5715	48.6263	18.9452
1979	67.5715	48.586	18.9856	67.5715	48.586	18.9856
1980	67.5877	48.5375	19.0502	67.5877	48.5375	19.0502
1981	67.4424	48.473	18.9694	67.4424	48.473	18.9694
1982	67.3778	48.4084	18.9694	67.3778	48.4084	18.9694
1983	67.3536	48.3277	19.0259	67.3536	48.3277	19.0259
1984	67.2244	48.2469	18.9775	67.2244	48.2469	18.9775
1985	67.176	48.1985	18.9775	67.176	48.1985	18.9775
1986	67.1034	48.1581	18.9452	67.1034	48.1581	18.9452
1987	66.9419	48.0694	18.8726	66.9419	48.0694	18.8726
1988	66.9258	47.9483	18.9775	66.9258	47.9483	18.9775
1989	66.8935	47.8837	19.0098	66.8935	47.8837	19.0098
1990	66.8773	47.8353	19.0421	66.8773	47.8353	19.0421
1991	66.9096	47.7545	19.1551	66.9096	47.7545	19.1551
1992	66.7886	47.7626	19.0259	66.7886	47.7626	19.0259
1993	66.8451	47.7142	19.1309	66.8451	47.7142	19.1309
1994	66.7966	47.6496	19.147	66.7966	47.6496	19.147
1995	66.6352	47.6173	19.0179	66.6352	47.6173	19.0179
1996	66.4737	47.5689	18.9049	66.4737	47.5689	18.9049
1997	66.393	47.5043	18.8887	66.393	47.5043	18.8887
1998	66.2962	47.4155	18.8806	66.2962	47.4155	18.8806
1999	66.0782	47.3348	18.7434	66.0782	47.3348	18.7434
2000	66.054	47.2621	18.7918	66.054	47.2621	18.7918
2001	66.0298	47.1976	18.8322	66.0298	47.1976	18.8322
2002	65.9006	47.1411	18.7596	65.9006	47.1411	18.7596
2003	66.0386	46.7186	19.2921	66.0386	46.7186	19.2921
2004	66.1928	46.545	19.6015	66.1928	46.545	19.6015
2005	66.033	46.371	19.662	66.033	46.371	19.662
2006	66.104	46.371	19.733	66.104	46.371	19.733
2007	66.1749	46.371	19.8039	66.1749	46.371	19.8039
2008	66.1579	46.371	19.787	66.1579	46.371	19.787
2009	66.1403	46.371	19.7693	66.1403	46.371	19.7693
2010	66.2107	46.371	19.8397	66.2107	46.371	19.8397
2011	66.1921	46.371	19.8211	66.1921	46.371	19.8211
2012	66.173	46.371	19.802	66.173	46.371	19.802
2013	66.2427	46.371	19.8717	66.2427	46.371	19.8717
2014	66.1355	46.284	19.8515	66.1355	46.284	19.8515
2015	66.2049	46.284	19.9209	66.2018	46.371	19.8308
2016	66.0969	46.197	19.8999	66.2709	46.371	19.8999
2017	65.9882	46.11	19.8782	66.2492	46.371	19.8782
2018	65.97	46.023	19.947	66.1399	46.284	19.8559
2019	65.8603	45.936	19.9243	66.1169	46.284	19.8329
2020	66.0205	45.936	20.0845	66.0934	46.284	19.8094
2021	66.0023	45.849	20.1533	66.0692	46.284	19.7852
2022	65.984	45.762	20.222	66.0443	46.284	19.7603
2023	66.0584	45.675	20.3834	66.1115	46.284	19.8275
2024	66.1335	45.588	20.5455	66.0858	46.284	19.8018
2025	66.2029	45.588	20.6149	66.0594	46.284	19.7754
2026	66.3725	45.501	20.8715	66.1259	46.284	19.8419
2027	66.4494	45.414	21.0354	66.0116	46.197	19.8146
2028	66.527	45.327	21.2	66.0778	46.197	19.8808
2029	66.6921	45.327	21.3651	66.0496	46.197	19.8526
2030	66.771	45.24	21.531	66.1155	46.197	19.9185
2031	66.9456	45.153	21.7926	66.0863	46.197	19.8893
2032	67.1129	45.153	21.9599	66.0649	46.11	19.9549
2033	67.2897	45.066	22.2237	66.1305	46.11	20.0205
2034	67.3717	44.979	22.3927	66.1962	46.11	20.0862
2035	67.5413	44.979	22.5623	66.1654	46.11	20.0554
2036	67.6245	44.892	22.7325	66.2307	46.11	20.1207
2037	67.7083	44.805	22.9033	66.209	46.023	20.186
2038	67.8798	44.805	23.0748	66.1769	46.023	20.1539
2039	68.0626	44.718	23.3446	66.2419	46.023	20.2189
2040	68.2356	44.718	23.5176	66.3069	46.023	20.2839
2041	68.4206	44.631	23.7896	66.3719	46.023	20.3489
2042	68.5952	44.631	23.9642	66.4369	46.023	20.4139
2043	68.6834	44.544	24.1394	66.4149	45.936	20.4789
2044	68.8715	44.457	24.4145	66.4799	45.936	20.5439
2045	69.0483	44.457	24.5913	66.5449	45.936	20.6089
2046	69.1388	44.37	24.7688	66.6099	45.936	20.6739
2047	69.417	44.37	25.047	66.6749	45.936	20.7389
2048	69.596	44.37	25.226	66.6529	45.849	20.8039
2049	69.7894	44.283	25.5064	66.7179	45.849	20.8689
2050	69.97	44.283	25.687	66.7829	45.849	20.9339
2051	70.1657	44.196	25.9697	66.8479	45.849	20.9989
2052	70.3478	44.196	26.1518	67.0147	45.849	21.1657
2053	70.5456	44.109	26.4366	67.08	45.849	21.231
2054	70.7294	44.109	26.6204	67.1453	45.849	21.2963
2055	70.9294	44.022	26.9074	67.2263	45.762	21.4643
2056	71.2177	44.022	27.1957	67.3949	45.762	21.6329
2057	71.4039	44.022	27.3819	67.4609	45.762	21.6989
2058	71.6074	43.935	27.6724	67.6305	45.762	21.8685
2059	71.8992	43.935	27.9642	67.6967	45.762	21.9347
2060	72.0879	43.935	28.1529	67.8672	45.762	22.1052
2061	72.2948	43.848	28.4468	68.0384	45.762	22.2764
2062	72.5901	43.848	28.7421	68.2102	45.762	22.4482
2063	72.7813	43.848	28.9333	68.2774	45.762	22.5154
2064	73.0787	43.848	29.2307	68.4501	45.762	22.6881
2065	73.2904	43.761	29.5294	68.6234	45.762	22.8614
2066	73.4841	43.761	29.7231	68.7974	45.762	23.0354
2067	73.785	43.761	30.024	68.972	45.762	23.21
2068	74.0871	43.761	30.3261	69.1473	45.762	23.3853
2069	74.2834	43.761	30.5224	69.303	45.849	23.454
2070	74.5007	43.674	30.8267	69.5866	45.849	23.7376
2071	74.8062	43.674	31.1322	69.7637	45.849	23.9147
2072	75.005	43.674	31.331	69.8334	45.849	23.9844
2073	75.3128	43.674	31.6388	70.1198	45.849	24.2708
2074	75.5348	43.587	31.9478	70.2988	45.849	24.4498
2075	75.8451	43.587	32.2581	70.4785	45.849	24.6295
2076	76.0473	43.587	32.4603	70.6587	45.849	24.8097
2077	76.3598	43.587	32.7728	70.9266	45.936	24.9906
2078	76.6735	43.587	33.0865	71.2181	45.936	25.2821
2079	76.8783	43.587	33.2913	71.4005	45.936	25.4645
2080	77.1942	43.587	33.6072	71.5836	45.936	25.6476
2081	77.5114	43.587	33.9244	71.9652	46.023	25.9422
2082	77.7428	43.5	34.2428	72.1498	46.023	26.1268
2083	78.0625	43.5	34.5625	72.4466	46.023	26.4236
2084	78.3835	43.5	34.8835	72.7198	46.11	26.6098
2085	78.7057	43.5	35.2057	72.9067	46.11	26.7967
2086	78.9167	43.5	35.4167	73.2066	46.11	27.0966
2087	79.2411	43.5	35.7411	73.482	46.197	27.285
2088	79.6538	43.587	36.0668	73.8711	46.284	27.5871
2089	79.9807	43.587	36.3937	74.0611	46.284	27.7771
2090	80.3089	43.587	36.7219	74.3654	46.284	28.0814
2091	80.6383	43.587	37.0513	74.758	46.371	28.387
2092	80.8547	43.587	37.2677	75.0375	46.458	28.5795
2093	81.1863	43.587	37.5993	75.3453	46.458	28.8873
2094	81.5192	43.587	37.9322	75.7413	46.545	29.1963
2095	81.8533	43.587	38.2663	75.9363	46.545	29.3913
2096	82.1887	43.587	38.6017	76.3345	46.632	29.7025
2097	82.4095	43.587	38.8225	76.6181	46.719	29.8991
2098	82.8341	43.674	39.1601	76.9315	46.719	30.2125
2099	83.1729	43.674	39.4989	77.3332	46.806	30.5272
2100	83.513	43.674	39.839	77.6193	46.893	30.7263

## Sheet: ssp245
	Without fire			With fire				Eco - no fire	Soil - no fire	Veg - no fire	Eco - fire	Soil - fire	Veg - fire
	Forest ecosystem C (tC/ha)	Soil C (tC/ha)	Vegetation C (tC/ha)	Forest ecosystem C (tC/ha)	Soil C (tC/ha)	Vegetation C (tC/ha)
1900
1901	75.1674	54.9468	20.2206	75.1674	54.9468	20.2206
1902	74.8122	54.8418	19.9704	74.8122	54.8418	19.9704
1903	74.4974	54.7127	19.7847	74.4974	54.7127	19.7847
1904	74.1826	54.5997	19.5829	74.1826	54.5997	19.5829
1905	73.8597	54.4705	19.3892	73.8597	54.4705	19.3892
1906	73.6176	54.3091	19.3085	73.6176	54.3091	19.3085
1907	73.3673	54.1719	19.1955	73.3673	54.1719	19.1955
1908	73.1574	54.0346	19.1228	73.1574	54.0346	19.1228
1909	72.8991	53.8974	19.0017	72.8991	53.8974	19.0017
1910	72.6328	53.744	18.8887	72.6328	53.744	18.8887
1911	72.3744	53.6068	18.7676	72.3744	53.6068	18.7676
1912	72.1161	53.4777	18.6385	72.1161	53.4777	18.6385
1913	71.9951	53.3324	18.6627	71.9951	53.3324	18.6627
1914	71.8255	53.179	18.6466	71.8255	53.179	18.6466
1915	71.5592	53.066	18.4932	71.5592	53.066	18.4932
1916	71.3654	52.8965	18.469	71.3654	52.8965	18.469
1917	71.2686	52.7673	18.5013	71.2686	52.7673	18.5013
1918	70.9699	52.6705	18.2995	70.9699	52.6705	18.2995
1919	70.865	52.4848	18.3802	70.865	52.4848	18.3802
1920	70.7842	52.3234	18.4609	70.7842	52.3234	18.4609
1921	70.6551	52.17	18.4851	70.6551	52.17	18.4851
1922	70.6874	52.0085	18.6788	70.6874	52.0085	18.6788
1923	70.5986	51.9036	18.695	70.5986	51.9036	18.695
1924	70.5179	51.7987	18.7192	70.5179	51.7987	18.7192
1925	70.5179	51.6776	18.8403	70.5179	51.6776	18.8403
1926	70.4049	51.5969	18.808	70.4049	51.5969	18.808
1927	70.3241	51.5	18.8241	70.3241	51.5	18.8241
1928	70.2273	51.3789	18.8484	70.2273	51.3789	18.8484
1929	70.1304	51.274	18.8564	70.1304	51.274	18.8564
1930	70.0739	51.1368	18.9371	70.0739	51.1368	18.9371
1931	70.0335	51.0157	19.0179	70.0335	51.0157	19.0179
1932	70.082	50.8784	19.2035	70.082	50.8784	19.2035
1933	70.1627	50.7897	19.373	70.1627	50.7897	19.373
1934	70.09	50.7735	19.3165	70.09	50.7735	19.3165
1935	70.09	50.717	19.373	70.09	50.717	19.373
1936	70.1546	50.6444	19.5103	70.1546	50.6444	19.5103
1937	70.0739	50.5717	19.5022	70.0739	50.5717	19.5022
1938	70.0497	50.5071	19.5426	70.0497	50.5071	19.5426
1939	70.09	50.4426	19.6475	70.09	50.4426	19.6475
1940	70.0093	50.386	19.6233	70.0093	50.386	19.6233
1941	70.0174	50.3215	19.6959	70.0174	50.3215	19.6959
1942	69.969	50.2892	19.6798	69.969	50.2892	19.6798
1943	69.9609	50.2408	19.7201	69.9609	50.2408	19.7201
1944	69.9044	50.1762	19.7282	69.9044	50.1762	19.7282
1945	69.9367	50.1358	19.8009	69.9367	50.1358	19.8009
1946	69.856	50.1035	19.7524	69.856	50.1035	19.7524
1947	69.9528	50.0389	19.9139	69.9528	50.0389	19.9139
1948	69.969	49.9824	19.9865	69.969	49.9824	19.9865
1949	69.9044	49.9663	19.9381	69.9044	49.9663	19.9381
1950	69.856	49.9502	19.9058	69.856	49.9502	19.9058
1951	69.9528	49.9017	20.0511	69.9528	49.9017	20.0511
1952	69.9044	49.8775	20.0269	69.9044	49.8775	20.0269
1953	69.8075	49.8291	19.9784	69.8075	49.8291	19.9784
1954	69.7187	49.7645	19.9542	69.7187	49.7645	19.9542
1955	69.6219	49.6757	19.9462	69.6219	49.6757	19.9462
1956	69.525	49.6353	19.8897	69.525	49.6353	19.8897
1957	69.4766	49.5869	19.8897	69.4766	49.5869	19.8897
1958	69.3716	49.5627	19.8089	69.3716	49.5627	19.8089
1959	69.3555	49.5143	19.8412	69.3555	49.5143	19.8412
1960	69.2748	49.4658	19.8089	69.2748	49.4658	19.8089
1961	69.194	49.4093	19.7847	69.194	49.4093	19.7847
1962	69.1295	49.369	19.7605	69.1295	49.369	19.7605
1963	69.0649	49.3205	19.7444	69.0649	49.3205	19.7444
1964	68.9922	49.2721	19.7201	68.9922	49.2721	19.7201
1965	68.8631	49.264	19.5991	68.8631	49.264	19.5991
1966	68.8469	49.2075	19.6394	68.8469	49.2075	19.6394
1967	68.7339	49.151	19.5829	68.7339	49.151	19.5829
1968	68.6129	49.1107	19.5022	68.6129	49.1107	19.5022
1969	68.516	49.0703	19.4457	68.516	49.0703	19.4457
1970	68.3465	49.0138	19.3327	68.3465	49.0138	19.3327
1971	68.2496	48.9573	19.2923	68.2496	48.9573	19.2923
1972	68.2577	48.9169	19.3408	68.2577	48.9169	19.3408
1973	68.1608	48.8846	19.2762	68.1608	48.8846	19.2762
1974	68.072	48.8443	19.2277	68.072	48.8443	19.2277
1975	67.9832	48.7958	19.1874	67.9832	48.7958	19.1874
1976	67.8218	48.7313	19.0905	67.8218	48.7313	19.0905
1977	67.7168	48.6586	19.0582	67.7168	48.6586	19.0582
1978	67.5715	48.6263	18.9452	67.5715	48.6263	18.9452
1979	67.5715	48.586	18.9856	67.5715	48.586	18.9856
1980	67.5877	48.5375	19.0502	67.5877	48.5375	19.0502
1981	67.4424	48.473	18.9694	67.4424	48.473	18.9694
1982	67.3778	48.4084	18.9694	67.3778	48.4084	18.9694
1983	67.3536	48.3277	19.0259	67.3536	48.3277	19.0259
1984	67.2244	48.2469	18.9775	67.2244	48.2469	18.9775
1985	67.176	48.1985	18.9775	67.176	48.1985	18.9775
1986	67.1034	48.1581	18.9452	67.1034	48.1581	18.9452
1987	66.9419	48.0694	18.8726	66.9419	48.0694	18.8726
1988	66.9258	47.9483	18.9775	66.9258	47.9483	18.9775
1989	66.8935	47.8837	19.0098	66.8935	47.8837	19.0098
1990	66.8773	47.8353	19.0421	66.8773	47.8353	19.0421
1991	66.9096	47.7545	19.1551	66.9096	47.7545	19.1551
1992	66.7886	47.7626	19.0259	66.7886	47.7626	19.0259
1993	66.8451	47.7142	19.1309	66.8451	47.7142	19.1309
1994	66.7966	47.6496	19.147	66.7966	47.6496	19.147
1995	66.6352	47.6173	19.0179	66.6352	47.6173	19.0179
1996	66.4737	47.5689	18.9049	66.4737	47.5689	18.9049
1997	66.393	47.5043	18.8887	66.393	47.5043	18.8887
1998	66.2962	47.4155	18.8806	66.2962	47.4155	18.8806
1999	66.0782	47.3348	18.7434	66.0782	47.3348	18.7434
2000	66.054	47.2621	18.7918	66.054	47.2621	18.7918
2001	66.0298	47.1976	18.8322	66.0298	47.1976	18.8322
2002	65.9006	47.1411	18.7596	65.9006	47.1411	18.7596
2003	66.0386	46.7186	19.2921	66.0386	46.7186	19.2921
2004	66.1928	46.545	19.6015	66.1928	46.545	19.6015
2005	66.033	46.371	19.662	66.033	46.371	19.662
2006	66.104	46.371	19.733	66.104	46.371	19.733
2007	66.1749	46.371	19.8039	66.1749	46.371	19.8039
2008	66.1579	46.371	19.787	66.1579	46.371	19.787
2009	66.1403	46.371	19.7693	66.1403	46.371	19.7693
2010	66.2107	46.371	19.8397	66.2107	46.371	19.8397
2011	66.1921	46.371	19.8211	66.1921	46.371	19.8211
2012	66.173	46.371	19.802	66.173	46.371	19.802
2013	66.1557	46.284	19.8717	66.2427	46.371	19.8717
2014	66.1355	46.284	19.8515	66.1355	46.284	19.8515
2015	66.2049	46.284	19.9209	66.2018	46.371	19.8308
2016	66.0969	46.197	19.8999	66.2709	46.371	19.8999
2017	66.079	46.11	19.969	66.2492	46.371	19.8782
2018	65.97	46.023	19.947	66.1399	46.284	19.8559
2019	65.9517	45.936	20.0157	66.1169	46.284	19.8329
2020	66.0205	45.936	20.0845	66.1851	46.284	19.9011
2021	66.0023	45.849	20.1533	66.1612	46.284	19.8772
2022	66.0764	45.762	20.3144	66.1367	46.284	19.8527
2023	66.1511	45.675	20.4761	66.1115	46.284	19.8275
2024	66.1335	45.588	20.5455	66.1787	46.284	19.8947
2025	66.2962	45.588	20.7082	66.1526	46.284	19.8686
2026	66.3725	45.501	20.8715	66.2195	46.284	19.9355
2027	66.4494	45.414	21.0354	66.1055	46.197	19.9085
2028	66.6212	45.327	21.2942	66.0778	46.197	19.8808
2029	66.7867	45.327	21.4597	66.1441	46.197	19.9471
2030	66.9607	45.24	21.7207	66.2104	46.197	20.0134
2031	67.0407	45.153	21.8877	66.1814	46.197	19.9844
2032	67.2084	45.153	22.0554	66.1604	46.11	20.0504
2033	67.2897	45.066	22.2237	66.2263	46.11	20.1163
2034	67.4678	44.979	22.4888	66.1962	46.11	20.0862
2035	67.6377	44.979	22.6587	66.2618	46.11	20.1518
2036	67.7212	44.892	22.8292	66.3274	46.11	20.2174
2037	67.9894	44.892	23.0974	66.393	46.11	20.283
2038	68.0745	44.805	23.2695	66.3717	46.023	20.3487
2039	68.1602	44.718	23.4422	66.3396	46.023	20.3166
2040	68.4316	44.718	23.7136	66.4049	46.023	20.3819
2041	68.5189	44.631	23.8879	66.4702	46.023	20.4472
2042	68.6938	44.631	24.0628	66.5355	46.023	20.5125
2043	68.8813	44.544	24.3373	66.6009	46.023	20.5779
2044	69.0578	44.544	24.5138	66.5792	45.936	20.6432
2045	69.2474	44.457	24.7904	66.6445	45.936	20.7085
2046	69.4255	44.457	24.9685	66.7098	45.936	20.7738
2047	69.6174	44.37	25.2474	66.7751	45.936	20.8391
2048	69.797	44.37	25.427	66.8404	45.936	20.9044
2049	69.9911	44.283	25.7081	67.0065	45.936	21.0705
2050	70.2734	44.283	25.9904	66.9852	45.849	21.1362
2051	70.3686	44.196	26.1726	67.0508	45.849	21.2018
2052	70.6531	44.196	26.4571	67.2182	45.849	21.3692
2053	70.8368	44.196	26.6408	67.2841	45.849	21.4351
2054	71.0365	44.109	26.9275	67.4524	45.849	21.6034
2055	71.2218	44.109	27.1128	67.5187	45.849	21.6697
2056	71.5107	44.109	27.4017	67.585	45.849	21.736
2057	71.6106	44.022	27.5886	67.7545	45.849	21.9055
2058	71.9017	44.022	27.8797	67.8211	45.849	21.9721
2059	72.1941	44.022	28.1721	67.9916	45.849	22.1426
2060	72.2964	43.935	28.3614	68.1628	45.849	22.3138
2061	72.591	43.935	28.656	68.23	45.849	22.381
2062	72.7819	43.935	28.8469	68.4021	45.849	22.5531
2063	72.9917	43.848	29.1437	68.5748	45.849	22.7258
2064	73.2898	43.848	29.4418	68.7481	45.849	22.8991
2065	73.589	43.848	29.741	68.9221	45.849	23.0731
2066	73.8896	43.848	30.0416	69.0967	45.849	23.2477
2067	73.9979	43.761	30.2369	69.272	45.849	23.423
2068	74.3007	43.761	30.5397	69.4478	45.849	23.5988
2069	74.6046	43.761	30.8436	69.6243	45.849	23.7753
2070	74.9099	43.761	31.1489	69.8014	45.849	23.9524
2071	75.1294	43.674	31.4554	69.9792	45.849	24.1302
2072	75.4372	43.674	31.7632	70.1575	45.849	24.3085
2073	75.6378	43.674	31.9638	70.4236	45.936	24.4876
2074	75.9478	43.674	32.2738	70.6032	45.936	24.6672
2075	76.259	43.674	32.585	70.8924	45.936	24.9564
2076	76.5715	43.674	32.8975	71.0736	45.936	25.1376
2077	76.7756	43.674	33.1016	71.3424	46.023	25.3194
2078	77.0903	43.674	33.4163	71.6348	46.023	25.6118
2079	77.3192	43.587	33.7322	71.8182	46.023	25.7952
2080	77.6364	43.587	34.0494	72.1128	46.023	26.0898
2081	77.9548	43.587	34.3678	72.3848	46.11	26.2748
2082	78.2745	43.587	34.6875	72.6815	46.11	26.5715
2083	78.5955	43.587	35.0085	72.8681	46.11	26.7581
2084	78.9177	43.587	35.3307	73.1671	46.11	27.0571
2085	79.2412	43.587	35.6542	73.5543	46.197	27.3573
2086	79.5659	43.587	35.9789	73.7433	46.197	27.5463
2087	79.8919	43.587	36.3049	74.0458	46.197	27.8488
2088	80.2451	43.5	36.7451	74.4364	46.284	28.1524
2089	80.4606	43.5	36.9606	74.7414	46.284	28.4574
2090	80.904	43.5	37.404	75.1346	46.371	28.7636
2091	81.2353	43.5	37.7353	75.442	46.371	29.071
2092	81.6549	43.587	38.0679	75.8377	46.458	29.3797
2093	81.9887	43.587	38.4017	76.1477	46.458	29.6897
2094	82.3238	43.587	38.7368	76.431	46.545	29.886
2095	82.5449	43.587	38.9579	76.8301	46.632	30.1981
2096	82.8822	43.587	39.2952	77.1435	46.632	30.5115
2097	83.2207	43.587	39.6337	77.5452	46.719	30.8262
2098	83.6767	43.587	40.0897	77.9481	46.806	31.1421
2099	83.9015	43.587	40.3145	78.1488	46.806	31.3428
2100	84.3308	43.674	40.6568	78.5539	46.893	31.6609

## Sheet: ssp370
	Without fire			With fire				Eco - no fire	Soil - no fire	Veg - no fire	Eco - fire	Soil - fire	Veg - fire
	Forest ecosystem C (tC/ha)	Soil C (tC/ha)	Vegetation C (tC/ha)	Forest ecosystem C (tC/ha)	Soil C (tC/ha)	Vegetation C (tC/ha)
1900
1901	75.1674	54.9468	20.2206	75.1674	54.9468	20.2206
1902	74.8122	54.8418	19.9704	74.8122	54.8418	19.9704
1903	74.4974	54.7127	19.7847	74.4974	54.7127	19.7847
1904	74.1826	54.5997	19.5829	74.1826	54.5997	19.5829
1905	73.8597	54.4705	19.3892	73.8597	54.4705	19.3892
1906	73.6176	54.3091	19.3085	73.6176	54.3091	19.3085
1907	73.3673	54.1719	19.1955	73.3673	54.1719	19.1955
1908	73.1574	54.0346	19.1228	73.1574	54.0346	19.1228
1909	72.8991	53.8974	19.0017	72.8991	53.8974	19.0017
1910	72.6328	53.744	18.8887	72.6328	53.744	18.8887
1911	72.3744	53.6068	18.7676	72.3744	53.6068	18.7676
1912	72.1161	53.4777	18.6385	72.1161	53.4777	18.6385
1913	71.9951	53.3324	18.6627	71.9951	53.3324	18.6627
1914	71.8255	53.179	18.6466	71.8255	53.179	18.6466
1915	71.5592	53.066	18.4932	71.5592	53.066	18.4932
1916	71.3654	52.8965	18.469	71.3654	52.8965	18.469
1917	71.2686	52.7673	18.5013	71.2686	52.7673	18.5013
1918	70.9699	52.6705	18.2995	70.9699	52.6705	18.2995
1919	70.865	52.4848	18.3802	70.865	52.4848	18.3802
1920	70.7842	52.3234	18.4609	70.7842	52.3234	18.4609
1921	70.6551	52.17	18.4851	70.6551	52.17	18.4851
1922	70.6874	52.0085	18.6788	70.6874	52.0085	18.6788
1923	70.5986	51.9036	18.695	70.5986	51.9036	18.695
1924	70.5179	51.7987	18.7192	70.5179	51.7987	18.7192
1925	70.5179	51.6776	18.8403	70.5179	51.6776	18.8403
1926	70.4049	51.5969	18.808	70.4049	51.5969	18.808
1927	70.3241	51.5	18.8241	70.3241	51.5	18.8241
1928	70.2273	51.3789	18.8484	70.2273	51.3789	18.8484
1929	70.1304	51.274	18.8564	70.1304	51.274	18.8564
1930	70.0739	51.1368	18.9371	70.0739	51.1368	18.9371
1931	70.0335	51.0157	19.0179	70.0335	51.0157	19.0179
1932	70.082	50.8784	19.2035	70.082	50.8784	19.2035
1933	70.1627	50.7897	19.373	70.1627	50.7897	19.373
1934	70.09	50.7735	19.3165	70.09	50.7735	19.3165
1935	70.09	50.717	19.373	70.09	50.717	19.373
1936	70.1546	50.6444	19.5103	70.1546	50.6444	19.5103
1937	70.0739	50.5717	19.5022	70.0739	50.5717	19.5022
1938	70.0497	50.5071	19.5426	70.0497	50.5071	19.5426
1939	70.09	50.4426	19.6475	70.09	50.4426	19.6475
1940	70.0093	50.386	19.6233	70.0093	50.386	19.6233
1941	70.0174	50.3215	19.6959	70.0174	50.3215	19.6959
1942	69.969	50.2892	19.6798	69.969	50.2892	19.6798
1943	69.9609	50.2408	19.7201	69.9609	50.2408	19.7201
1944	69.9044	50.1762	19.7282	69.9044	50.1762	19.7282
1945	69.9367	50.1358	19.8009	69.9367	50.1358	19.8009
1946	69.856	50.1035	19.7524	69.856	50.1035	19.7524
1947	69.9528	50.0389	19.9139	69.9528	50.0389	19.9139
1948	69.969	49.9824	19.9865	69.969	49.9824	19.9865
1949	69.9044	49.9663	19.9381	69.9044	49.9663	19.9381
1950	69.856	49.9502	19.9058	69.856	49.9502	19.9058
1951	69.9528	49.9017	20.0511	69.9528	49.9017	20.0511
1952	69.9044	49.8775	20.0269	69.9044	49.8775	20.0269
1953	69.8075	49.8291	19.9784	69.8075	49.8291	19.9784
1954	69.7187	49.7645	19.9542	69.7187	49.7645	19.9542
1955	69.6219	49.6757	19.9462	69.6219	49.6757	19.9462
1956	69.525	49.6353	19.8897	69.525	49.6353	19.8897
1957	69.4766	49.5869	19.8897	69.4766	49.5869	19.8897
1958	69.3716	49.5627	19.8089	69.3716	49.5627	19.8089
1959	69.3555	49.5143	19.8412	69.3555	49.5143	19.8412
1960	69.2748	49.4658	19.8089	69.2748	49.4658	19.8089
1961	69.194	49.4093	19.7847	69.194	49.4093	19.7847
1962	69.1295	49.369	19.7605	69.1295	49.369	19.7605
1963	69.0649	49.3205	19.7444	69.0649	49.3205	19.7444
1964	68.9922	49.2721	19.7201	68.9922	49.2721	19.7201
1965	68.8631	49.264	19.5991	68.8631	49.264	19.5991
1966	68.8469	49.2075	19.6394	68.8469	49.2075	19.6394
1967	68.7339	49.151	19.5829	68.7339	49.151	19.5829
1968	68.6129	49.1107	19.5022	68.6129	49.1107	19.5022
1969	68.516	49.0703	19.4457	68.516	49.0703	19.4457
1970	68.3465	49.0138	19.3327	68.3465	49.0138	19.3327
1971	68.2496	48.9573	19.2923	68.2496	48.9573	19.2923
1972	68.2577	48.9169	19.3408	68.2577	48.9169	19.3408
1973	68.1608	48.8846	19.2762	68.1608	48.8846	19.2762
1974	68.072	48.8443	19.2277	68.072	48.8443	19.2277
1975	67.9832	48.7958	19.1874	67.9832	48.7958	19.1874
1976	67.8218	48.7313	19.0905	67.8218	48.7313	19.0905
1977	67.7168	48.6586	19.0582	67.7168	48.6586	19.0582
1978	67.5715	48.6263	18.9452	67.5715	48.6263	18.9452
1979	67.5715	48.586	18.9856	67.5715	48.586	18.9856
1980	67.5877	48.5375	19.0502	67.5877	48.5375	19.0502
1981	67.4424	48.473	18.9694	67.4424	48.473	18.9694
1982	67.3778	48.4084	18.9694	67.3778	48.4084	18.9694
1983	67.3536	48.3277	19.0259	67.3536	48.3277	19.0259
1984	67.2244	48.2469	18.9775	67.2244	48.2469	18.9775
1985	67.176	48.1985	18.9775	67.176	48.1985	18.9775
1986	67.1034	48.1581	18.9452	67.1034	48.1581	18.9452
1987	66.9419	48.0694	18.8726	66.9419	48.0694	18.8726
1988	66.9258	47.9483	18.9775	66.9258	47.9483	18.9775
1989	66.8935	47.8837	19.0098	66.8935	47.8837	19.0098
1990	66.8773	47.8353	19.0421	66.8773	47.8353	19.0421
1991	66.9096	47.7545	19.1551	66.9096	47.7545	19.1551
1992	66.7886	47.7626	19.0259	66.7886	47.7626	19.0259
1993	66.8451	47.7142	19.1309	66.8451	47.7142	19.1309
1994	66.7966	47.6496	19.147	66.7966	47.6496	19.147
1995	66.6352	47.6173	19.0179	66.6352	47.6173	19.0179
1996	66.4737	47.5689	18.9049	66.4737	47.5689	18.9049
1997	66.393	47.5043	18.8887	66.393	47.5043	18.8887
1998	66.2962	47.4155	18.8806	66.2962	47.4155	18.8806
1999	66.0782	47.3348	18.7434	66.0782	47.3348	18.7434
2000	66.054	47.2621	18.7918	66.054	47.2621	18.7918
2001	66.0298	47.1976	18.8322	66.0298	47.1976	18.8322
2002	65.9006	47.1411	18.7596	65.9006	47.1411	18.7596
2003	66.0386	46.7186	19.2921	66.0386	46.7186	19.2921
2004	66.1928	46.545	19.6015	66.1928	46.545	19.6015
2005	66.033	46.371	19.662	66.033	46.371	19.662
2006	66.104	46.371	19.733	66.104	46.371	19.733
2007	66.1749	46.371	19.8039	66.1749	46.371	19.8039
2008	66.1579	46.371	19.787	66.1579	46.371	19.787
2009	66.1403	46.371	19.7693	66.1403	46.371	19.7693
2010	66.2107	46.371	19.8397	66.2107	46.371	19.8397
2011	66.1921	46.371	19.8211	66.1921	46.371	19.8211
2012	66.173	46.371	19.802	66.173	46.371	19.802
2013	66.2427	46.371	19.8717	66.2427	46.371	19.8717
2014	66.1355	46.284	19.8515	66.1355	46.284	19.8515
2015	66.1148	46.284	19.8308	66.2018	46.371	19.8308
2016	66.0969	46.197	19.8999	66.2709	46.371	19.8999
2017	65.9882	46.11	19.8782	66.2492	46.371	19.8782
2018	65.97	46.023	19.947	66.2269	46.371	19.8559
2019	65.9473	46.023	19.9243	66.2039	46.371	19.8329
2020	65.9288	45.936	19.9928	66.0934	46.284	19.8094
2021	66.0023	45.849	20.1533	66.0692	46.284	19.7852
2022	65.984	45.762	20.222	66.0443	46.284	19.7603
2023	66.0584	45.675	20.3834	66.1115	46.284	19.8275
2024	66.2205	45.675	20.5455	66.0858	46.284	19.8018
2025	66.2962	45.588	20.7082	66.0594	46.284	19.7754
2026	66.3725	45.501	20.8715	66.1259	46.284	19.8419
2027	66.4494	45.414	21.0354	66.0116	46.197	19.8146
2028	66.527	45.327	21.2	66.0778	46.197	19.8808
2029	66.6921	45.327	21.3651	66.0496	46.197	19.8526
2030	66.8658	45.24	21.6258	66.1155	46.197	19.9185
2031	66.9456	45.153	21.7926	66.1814	46.197	19.9844
2032	67.2084	45.153	22.0554	66.1604	46.11	20.0504
2033	67.2897	45.066	22.2237	66.1305	46.11	20.0205
2034	67.4678	44.979	22.4888	66.1962	46.11	20.0862
2035	67.5507	44.892	22.6587	66.2618	46.11	20.1518
2036	67.7212	44.892	22.8292	66.2404	46.023	20.2174
2037	67.9024	44.805	23.0974	66.306	46.023	20.283
2038	67.9875	44.718	23.2695	66.3717	46.023	20.3487
2039	68.1602	44.718	23.4422	66.2526	45.936	20.3166
2040	68.3446	44.631	23.7136	66.3179	45.936	20.3819
2041	68.5189	44.631	23.8879	66.3832	45.936	20.4472
2042	68.7054	44.544	24.1614	66.4485	45.936	20.5125
2043	68.7943	44.457	24.3373	66.5139	45.936	20.5779
2044	68.9708	44.457	24.5138	66.5792	45.936	20.6432
2045	69.1604	44.37	24.7904	66.5575	45.849	20.7085
2046	69.4384	44.37	25.0684	66.6228	45.849	20.7738
2047	69.5304	44.283	25.2474	66.6881	45.849	20.8391
2048	69.8105	44.283	25.5275	66.8539	45.849	21.0049
2049	69.9041	44.196	25.7081	66.9195	45.849	21.0705
2050	70.1864	44.196	25.9904	66.8982	45.762	21.1362
2051	70.2816	44.109	26.1726	67.0652	45.762	21.3032
2052	70.5661	44.109	26.4571	67.1312	45.762	21.3692
2053	70.6628	44.022	26.6408	67.1971	45.762	21.4351
2054	70.9495	44.022	26.9275	67.3654	45.762	21.6034
2055	71.2375	44.022	27.2155	67.5344	45.762	21.7724
2056	71.4397	43.935	27.5047	67.514	45.675	21.839
2057	71.6269	43.935	27.6919	67.6839	45.675	22.0089
2058	71.8313	43.848	27.9833	67.7507	45.675	22.0757
2059	72.124	43.848	28.276	67.9216	45.675	22.2466
2060	72.418	43.848	28.57	68.0931	45.675	22.4181
2061	72.5216	43.761	28.7606	68.2651	45.675	22.5901
2062	72.8177	43.761	29.0567	68.4379	45.675	22.7629
2063	73.1151	43.761	29.3541	68.6112	45.675	22.9362
2064	73.3268	43.674	29.6528	68.7852	45.675	23.1102
2065	73.6267	43.674	29.9527	68.9598	45.675	23.2848
2066	73.9279	43.674	30.2539	69.135	45.675	23.46
2067	74.1433	43.587	30.5563	69.3109	45.675	23.6359
2068	74.447	43.587	30.86	69.4874	45.675	23.8124
2069	74.7519	43.587	31.1649	69.7716	45.675	24.0966
2070	75.0581	43.587	31.4711	70.0367	45.762	24.2747
2071	75.3656	43.587	31.7786	70.2153	45.762	24.4533
2072	75.5873	43.5	32.0873	70.5027	45.762	24.7407
2073	75.8972	43.5	32.3972	70.683	45.762	24.921
2074	76.2085	43.5	32.7085	70.9725	45.762	25.2105
2075	76.5209	43.5	33.0209	71.1543	45.762	25.3923
2076	76.944	43.5	33.444	71.5331	45.849	25.6841
2077	77.1497	43.5	33.6497	71.7165	45.849	25.8675
2078	77.4888	43.413	34.0758	72.0104	45.849	26.1614
2079	77.8066	43.413	34.3936	72.3056	45.849	26.4566
2080	78.1257	43.413	34.7127	72.6891	45.936	26.7531
2081	78.446	43.413	35.033	72.9868	45.936	27.0508
2082	78.7676	43.413	35.3546	73.1746	45.936	27.2386
2083	79.2019	43.413	35.7889	73.5615	46.023	27.5385
2084	79.5263	43.413	36.1133	73.9745	46.023	27.9515
2085	79.9641	43.413	36.5511	74.3642	46.11	28.2542
2086	80.2914	43.413	36.8784	74.6682	46.11	28.5582
2087	80.6198	43.413	37.2068	74.9735	46.11	28.8635
2088	81.0626	43.413	37.6496	75.367	46.197	29.17
2089	81.394	43.413	37.981	75.6748	46.197	29.4778
2090	81.7265	43.413	38.3135	76.0708	46.284	29.7868
2091	82.0604	43.413	38.6474	76.3811	46.284	30.0971
2092	82.3954	43.413	38.9824	76.7796	46.371	30.4086
2093	82.7318	43.413	39.3188	77.0924	46.371	30.7214
2094	83.1843	43.413	39.7713	77.6084	46.458	31.1504
2095	83.4365	43.326	40.1105	77.924	46.458	31.466
2096	83.8639	43.413	40.4509	78.3278	46.545	31.7828
2097	84.1186	43.326	40.7926	78.646	46.545	32.101
2098	84.5777	43.326	41.2517	79.0524	46.632	32.4204
2099	84.9222	43.326	41.5962	79.5765	46.719	32.8575
2100	85.3848	43.326	42.0588	79.8987	46.719	33.1797

## Sheet: ssp585
	Without fire			With fire				Eco - no fire	Soil - no fire	Veg - no fire	Eco - fire	Soil - fire	Veg - fire
	Forest ecosystem C (tC/ha)	Soil C (tC/ha)	Vegetation C (tC/ha)	Forest ecosystem C (tC/ha)	Soil C (tC/ha)	Vegetation C (tC/ha)
1900
1901	75.1674	54.9468	20.2206	75.1674	54.9468	20.2206
1902	74.8122	54.8418	19.9704	74.8122	54.8418	19.9704
1903	74.4974	54.7127	19.7847	74.4974	54.7127	19.7847
1904	74.1826	54.5997	19.5829	74.1826	54.5997	19.5829
1905	73.8597	54.4705	19.3892	73.8597	54.4705	19.3892
1906	73.6176	54.3091	19.3085	73.6176	54.3091	19.3085
1907	73.3673	54.1719	19.1955	73.3673	54.1719	19.1955
1908	73.1574	54.0346	19.1228	73.1574	54.0346	19.1228
1909	72.8991	53.8974	19.0017	72.8991	53.8974	19.0017
1910	72.6328	53.744	18.8887	72.6328	53.744	18.8887
1911	72.3744	53.6068	18.7676	72.3744	53.6068	18.7676
1912	72.1161	53.4777	18.6385	72.1161	53.4777	18.6385
1913	71.9951	53.3324	18.6627	71.9951	53.3324	18.6627
1914	71.8255	53.179	18.6466	71.8255	53.179	18.6466
1915	71.5592	53.066	18.4932	71.5592	53.066	18.4932
1916	71.3654	52.8965	18.469	71.3654	52.8965	18.469
1917	71.2686	52.7673	18.5013	71.2686	52.7673	18.5013
1918	70.9699	52.6705	18.2995	70.9699	52.6705	18.2995
1919	70.865	52.4848	18.3802	70.865	52.4848	18.3802
1920	70.7842	52.3234	18.4609	70.7842	52.3234	18.4609
1921	70.6551	52.17	18.4851	70.6551	52.17	18.4851
1922	70.6874	52.0085	18.6788	70.6874	52.0085	18.6788
1923	70.5986	51.9036	18.695	70.5986	51.9036	18.695
1924	70.5179	51.7987	18.7192	70.5179	51.7987	18.7192
1925	70.5179	51.6776	18.8403	70.5179	51.6776	18.8403
1926	70.4049	51.5969	18.808	70.4049	51.5969	18.808
1927	70.3241	51.5	18.8241	70.3241	51.5	18.8241
1928	70.2273	51.3789	18.8484	70.2273	51.3789	18.8484
1929	70.1304	51.274	18.8564	70.1304	51.274	18.8564
1930	70.0739	51.1368	18.9371	70.0739	51.1368	18.9371
1931	70.0335	51.0157	19.0179	70.0335	51.0157	19.0179
1932	70.082	50.8784	19.2035	70.082	50.8784	19.2035
1933	70.1627	50.7897	19.373	70.1627	50.7897	19.373
1934	70.09	50.7735	19.3165	70.09	50.7735	19.3165
1935	70.09	50.717	19.373	70.09	50.717	19.373
1936	70.1546	50.6444	19.5103	70.1546	50.6444	19.5103
1937	70.0739	50.5717	19.5022	70.0739	50.5717	19.5022
1938	70.0497	50.5071	19.5426	70.0497	50.5071	19.5426
1939	70.09	50.4426	19.6475	70.09	50.4426	19.6475
1940	70.0093	50.386	19.6233	70.0093	50.386	19.6233
1941	70.0174	50.3215	19.6959	70.0174	50.3215	19.6959
1942	69.969	50.2892	19.6798	69.969	50.2892	19.6798
1943	69.9609	50.2408	19.7201	69.9609	50.2408	19.7201
1944	69.9044	50.1762	19.7282	69.9044	50.1762	19.7282
1945	69.9367	50.1358	19.8009	69.9367	50.1358	19.8009
1946	69.856	50.1035	19.7524	69.856	50.1035	19.7524
1947	69.9528	50.0389	19.9139	69.9528	50.0389	19.9139
1948	69.969	49.9824	19.9865	69.969	49.9824	19.9865
1949	69.9044	49.9663	19.9381	69.9044	49.9663	19.9381
1950	69.856	49.9502	19.9058	69.856	49.9502	19.9058
1951	69.9528	49.9017	20.0511	69.9528	49.9017	20.0511
1952	69.9044	49.8775	20.0269	69.9044	49.8775	20.0269
1953	69.8075	49.8291	19.9784	69.8075	49.8291	19.9784
1954	69.7187	49.7645	19.9542	69.7187	49.7645	19.9542
1955	69.6219	49.6757	19.9462	69.6219	49.6757	19.9462
1956	69.525	49.6353	19.8897	69.525	49.6353	19.8897
1957	69.4766	49.5869	19.8897	69.4766	49.5869	19.8897
1958	69.3716	49.5627	19.8089	69.3716	49.5627	19.8089
1959	69.3555	49.5143	19.8412	69.3555	49.5143	19.8412
1960	69.2748	49.4658	19.8089	69.2748	49.4658	19.8089
1961	69.194	49.4093	19.7847	69.194	49.4093	19.7847
1962	69.1295	49.369	19.7605	69.1295	49.369	19.7605
1963	69.0649	49.3205	19.7444	69.0649	49.3205	19.7444
1964	68.9922	49.2721	19.7201	68.9922	49.2721	19.7201
1965	68.8631	49.264	19.5991	68.8631	49.264	19.5991
1966	68.8469	49.2075	19.6394	68.8469	49.2075	19.6394
1967	68.7339	49.151	19.5829	68.7339	49.151	19.5829
1968	68.6129	49.1107	19.5022	68.6129	49.1107	19.5022
1969	68.516	49.0703	19.4457	68.516	49.0703	19.4457
1970	68.3465	49.0138	19.3327	68.3465	49.0138	19.3327
1971	68.2496	48.9573	19.2923	68.2496	48.9573	19.2923
1972	68.2577	48.9169	19.3408	68.2577	48.9169	19.3408
1973	68.1608	48.8846	19.2762	68.1608	48.8846	19.2762
1974	68.072	48.8443	19.2277	68.072	48.8443	19.2277
1975	67.9832	48.7958	19.1874	67.9832	48.7958	19.1874
1976	67.8218	48.7313	19.0905	67.8218	48.7313	19.0905
1977	67.7168	48.6586	19.0582	67.7168	48.6586	19.0582
1978	67.5715	48.6263	18.9452	67.5715	48.6263	18.9452
1979	67.5715	48.586	18.9856	67.5715	48.586	18.9856
1980	67.5877	48.5375	19.0502	67.5877	48.5375	19.0502
1981	67.4424	48.473	18.9694	67.4424	48.473	18.9694
1982	67.3778	48.4084	18.9694	67.3778	48.4084	18.9694
1983	67.3536	48.3277	19.0259	67.3536	48.3277	19.0259
1984	67.2244	48.2469	18.9775	67.2244	48.2469	18.9775
1985	67.176	48.1985	18.9775	67.176	48.1985	18.9775
1986	67.1034	48.1581	18.9452	67.1034	48.1581	18.9452
1987	66.9419	48.0694	18.8726	66.9419	48.0694	18.8726
1988	66.9258	47.9483	18.9775	66.9258	47.9483	18.9775
1989	66.8935	47.8837	19.0098	66.8935	47.8837	19.0098
1990	66.8773	47.8353	19.0421	66.8773	47.8353	19.0421
1991	66.9096	47.7545	19.1551	66.9096	47.7545	19.1551
1992	66.7886	47.7626	19.0259	66.7886	47.7626	19.0259
1993	66.8451	47.7142	19.1309	66.8451	47.7142	19.1309
1994	66.7966	47.6496	19.147	66.7966	47.6496	19.147
1995	66.6352	47.6173	19.0179	66.6352	47.6173	19.0179
1996	66.4737	47.5689	18.9049	66.4737	47.5689	18.9049
1997	66.393	47.5043	18.8887	66.393	47.5043	18.8887
1998	66.2962	47.4155	18.8806	66.2962	47.4155	18.8806
1999	66.0782	47.3348	18.7434	66.0782	47.3348	18.7434
2000	66.054	47.2621	18.7918	66.054	47.2621	18.7918
2001	66.0298	47.1976	18.8322	66.0298	47.1976	18.8322
2002	65.9006	47.1411	18.7596	65.9006	47.1411	18.7596
2003	66.0386	46.7186	19.2921	66.0386	46.7186	19.2921
2004	66.1928	46.545	19.6015	66.1928	46.545	19.6015
2005	66.033	46.371	19.662	66.033	46.371	19.662
2006	66.104	46.371	19.733	66.104	46.371	19.733
2007	66.1749	46.371	19.8039	66.1749	46.371	19.8039
2008	66.1579	46.371	19.787	66.1579	46.371	19.787
2009	66.1403	46.371	19.7693	66.1403	46.371	19.7693
2010	66.2107	46.371	19.8397	66.2107	46.371	19.8397
2011	66.1921	46.371	19.8211	66.1921	46.371	19.8211
2012	66.173	46.371	19.802	66.173	46.371	19.802
2013	66.1557	46.284	19.8717	66.2427	46.371	19.8717
2014	66.1355	46.284	19.8515	66.1355	46.284	19.8515
2015	66.2049	46.284	19.9209	66.2018	46.371	19.8308
2016	66.0969	46.197	19.8999	66.2709	46.371	19.8999
2017	65.9882	46.11	19.8782	66.2492	46.371	19.8782
2018	65.97	46.023	19.947	66.1399	46.284	19.8559
2019	65.9473	46.023	19.9243	66.2039	46.371	19.8329
2020	65.9288	45.936	19.9928	66.0934	46.284	19.8094
2021	66.0023	45.849	20.1533	66.0692	46.284	19.7852
2022	65.984	45.762	20.222	66.1367	46.284	19.8527
2023	66.0584	45.675	20.3834	66.1115	46.284	19.8275
2024	66.2205	45.675	20.5455	66.0858	46.284	19.8018
2025	66.2962	45.588	20.7082	66.1526	46.284	19.8686
2026	66.3725	45.501	20.8715	66.1259	46.284	19.8419
2027	66.5364	45.501	21.0354	66.0986	46.284	19.8146
2028	66.614	45.414	21.2	66.1648	46.284	19.8808
2029	66.6921	45.327	21.3651	66.1366	46.284	19.8526
2030	66.8658	45.24	21.6258	66.1155	46.197	19.9185
2031	67.0326	45.24	21.7926	66.1814	46.197	19.9844
2032	67.1129	45.153	21.9599	66.1519	46.197	19.9549
2033	67.194	45.066	22.128	66.2175	46.197	20.0205
2034	67.4587	45.066	22.3927	66.2832	46.197	20.0862
2035	67.5413	44.979	22.5623	66.2618	46.11	20.1518
2036	67.7115	44.979	22.7325	66.2307	46.11	20.1207
2037	67.8924	44.892	23.0004	66.296	46.11	20.186
2038	67.9772	44.805	23.1722	66.3613	46.11	20.2513
2039	68.1496	44.805	23.3446	66.3289	46.11	20.2189
2040	68.3336	44.718	23.6156	66.3069	46.023	20.2839
2041	68.5076	44.718	23.7896	66.3719	46.023	20.3489
2042	68.5952	44.631	23.9642	66.4369	46.023	20.4139
2043	68.8693	44.631	24.2383	66.5019	46.023	20.4789
2044	68.9585	44.544	24.4145	66.5669	46.023	20.5439
2045	69.2349	44.544	24.6909	66.6319	46.023	20.6089
2046	69.3256	44.457	24.8686	66.6099	45.936	20.6739
2047	69.6042	44.457	25.1472	66.6749	45.936	20.7389
2048	69.797	44.37	25.427	66.8404	45.936	20.9044
2049	69.9773	44.37	25.6073	66.9057	45.936	20.9697
2050	70.1723	44.283	25.8893	66.971	45.936	21.035
2051	70.3541	44.283	26.0711	67.1378	45.936	21.2018
2052	70.5513	44.196	26.3553	67.1164	45.849	21.2674
2053	70.8368	44.196	26.6408	67.2841	45.849	21.4351
2054	70.9341	44.109	26.8251	67.3501	45.849	21.5011
2055	71.2218	44.109	27.1128	67.5187	45.849	21.6697
2056	71.4237	44.022	27.4017	67.688	45.849	21.839
2057	71.7139	44.022	27.6919	67.6675	45.762	21.9055
2058	71.8147	43.935	27.8797	67.8377	45.762	22.0757
2059	72.1071	43.935	28.1721	68.0086	45.762	22.2466
2060	72.4007	43.935	28.4657	68.1801	45.762	22.4181
2061	72.6086	43.848	28.7606	68.3521	45.762	22.5901
2062	72.9047	43.848	29.0567	68.5249	45.762	22.7629
2063	73.1151	43.761	29.3541	68.6982	45.762	22.9362
2064	73.4138	43.761	29.6528	68.8722	45.762	23.1102
2065	73.8196	43.761	30.0586	69.0468	45.762	23.2848
2066	73.9279	43.674	30.2539	69.222	45.762	23.46
2067	74.2303	43.674	30.5563	69.3979	45.762	23.6359
2068	74.534	43.674	30.86	69.6812	45.762	23.9192
2069	74.7519	43.587	31.1649	69.8586	45.762	24.0966
2070	75.1655	43.587	31.5785	70.1441	45.762	24.3821
2071	75.3863	43.5	31.8863	70.2361	45.675	24.5611
2072	75.6953	43.5	32.1953	70.5237	45.675	24.8487
2073	76.0056	43.5	32.5056	70.7913	45.762	25.0293
2074	76.3171	43.5	32.8171	71.0812	45.762	25.3192
2075	76.6299	43.5	33.1299	71.3723	45.762	25.6103
2076	76.9663	43.413	33.5533	71.6647	45.762	25.9027
2077	77.2819	43.413	33.8689	71.8487	45.762	26.0867
2078	77.5987	43.413	34.1857	72.2303	45.849	26.3813
2079	77.9169	43.413	34.5039	72.5261	45.849	26.6771
2080	78.2362	43.413	34.8232	72.7126	45.849	26.8636
2081	78.5569	43.413	35.1439	73.0107	45.849	27.1617
2082	78.7918	43.326	35.4658	73.397	45.936	27.461
2083	79.2264	43.326	35.9004	73.6105	45.849	27.7615
2084	79.5511	43.326	36.2251	73.9993	45.936	28.0633
2085	79.8771	43.326	36.5511	74.3024	45.936	28.3664
2086	80.2298	43.239	36.9908	74.6937	46.023	28.6707
2087	80.5586	43.239	37.3196	75.025	45.936	29.089
2088	81.0017	43.239	37.7627	75.4191	46.023	29.3961
2089	81.3333	43.239	38.0943	75.7275	46.023	29.7045
2090	81.6662	43.239	38.4272	76.0372	46.023	30.0142
2091	81.9134	43.152	38.7614	76.4351	46.11	30.3251
2092	82.2488	43.152	39.0968	76.6329	46.11	30.5229
2093	82.5854	43.152	39.4334	77.033	46.197	30.836
2094	82.9233	43.152	39.7713	77.4623	46.197	31.2653
2095	83.2907	43.065	40.2257	77.7782	46.197	31.5812
2096	83.6315	43.065	40.5665	78.0954	46.197	31.8984
2097	83.9735	43.065	40.9085	78.4139	46.197	32.2169
2098	84.3459	42.978	41.3679	78.7336	46.197	32.5366
2099	84.6907	42.978	41.7127	79.171	46.197	32.974
2100	85.0666	42.891	42.1756	79.5805	46.284	33.2965

## Sheet: CMIP5
InTEC - Fire																					InTEC - No fire																							CanESM2
Forest ecosystem C change (tC/ha/year)							Soil C change (tC/ha/year)							Vegetation C change (tC/ha/year)							Forest ecosystem C change (tC/ha/year)							Soil C change (tC/ha/year)							Vegetation C change (tC/ha/year)									For eco C change (tC/ha/year)			Soil C change (tC/ha/year)
Year	Historical	SSP1-1.9	SSP1-2.6	SSP2-4.5	SSP3-7.0	SSP5-8.5	Year	Historical	SSP1-1.9	SSP1-2.6	SSP2-4.5	SSP3-7.0	SSP5-8.5	Year	Historical	SSP1-1.9	SSP1-2.6	SSP2-4.5	SSP3-7.0	SSP5-8.5	Year	Historical	SSP1-1.9	SSP1-2.6	SSP2-4.5	SSP3-7.0	SSP5-8.5	Year	Historical	SSP1-1.9	SSP1-2.6	SSP2-4.5	SSP3-7.0	SSP5-8.5	Year	Historical	SSP1-1.9	SSP1-2.6	SSP2-4.5	SSP3-7.0	SSP5-8.5		Year	Historical	Climate	CO2	Historical	Climate	CO2
1900							1900							1900							1900							1900							1900								1900
1901	-0.36163						1901	-0.106552						1901	-0.255078						1901	-0.36163						1901	-0.106552						1901	-0.255078							1901	-0.0919711			-0.00966397
1902	-0.341719						1902	-0.113009						1902	-0.22871						1902	-0.341719						1902	-0.113009						1902	-0.22871							1902	-0.0919711			-0.00966397
1903	-0.321808						1903	-0.119467						1903	-0.202341						1903	-0.321808						1903	-0.119467						1903	-0.202341							1903	-0.147554			-0.0244273
1904	-0.288981						1904	-0.135381						1904	-0.153601						1904	-0.288981						1904	-0.135381						1904	-0.153601							1904	0.202374			-0.00938043
1905	-0.263689						1905	-0.136201						1905	-0.127488						1905	-0.263689						1905	-0.136201						1905	-0.127488							1905	-0.0504097			-0.00793678
1906	-0.281627						1906	-0.133638						1906	-0.147989						1906	-0.281627						1906	-0.133638						1906	-0.147989							1906	0.20476			-0.00447514
1907	-0.270864						1907	-0.137226						1907	-0.133638						1907	-0.270864						1907	-0.137226						1907	-0.133638							1907	0.285251			0.00866438
1908	-0.264585						1908	-0.137226						1908	-0.12736						1908	-0.264585						1908	-0.137226						1908	-0.12736							1908	-0.0938541			-0.019532
1909	-0.24306						1909	-0.140813						1909	-0.102247						1909	-0.24306						1909	-0.140813						1909	-0.102247							1909	-0.258181			-0.0199526
1910	-0.226019						1910	-0.143504						1910	-0.0825148						1910	-0.226019						1910	-0.143504						1910	-0.0825148							1910	-0.129559			-0.0153728
1911	-0.228709						1911	-0.138123						1911	-0.0905869						1911	-0.228709						1911	-0.138123						1911	-0.0905869							1911	-0.266134			-0.00603149
1912	-0.222431						1912	-0.14171						1912	-0.080721						1912	-0.222431						1912	-0.14171						1912	-0.080721							1912	-0.203898			0.0110162
1913	-0.209875						1913	-0.140813						1913	-0.0690613						1913	-0.209875						1913	-0.140813						1913	-0.0690613							1913	0.222545			0.00915242
1914	-0.214359						1914	-0.136329						1914	-0.0780303						1914	-0.214359						1914	-0.136329						1914	-0.0780303							1914	0.373454			0.00929629
1915	-0.196421						1915	-0.139916						1915	-0.0565047						1915	-0.196421						1915	-0.139916						1915	-0.0565047							1915	-0.00187493			-0.00440242
1916	-0.176689						1916	-0.142607						1916	-0.0340822						1916	-0.176689						1916	-0.142607						1916	-0.0340822							1916	-0.448946			0.00158794
1917	-0.162339						1917	-0.145298						1917	-0.0170411						1917	-0.162339						1917	-0.145298						1917	-0.0170411							1917	0.0498371			0.0136432
1918	-0.145298						1918	-0.147092						1918	0.0017938						1918	-0.145298						1918	-0.147092						1918	0.0017938							1918	0.538126			0.0269406
1919	-0.136329						1919	-0.14171						1919	0.0053814						1919	-0.136329						1919	-0.14171						1919	0.0053814							1919	0.470855			0.0263628
1920	-0.1157						1920	-0.140813						1920	0.0251132						1920	-0.1157						1920	-0.140813						1920	0.0251132							1920	0.336695			0.012319
1921	-0.0941745						1921	-0.135432						1921	0.0412574						1921	-0.0941745						1921	-0.135432						1921	0.0412574							1921	0.10224			-0.0142519
1922	-0.0959683						1922	-0.130051						1922	0.0340822						1922	-0.0959683						1922	-0.130051						1922	0.0340822							1922	0.184006			-0.021497
1923	-0.071752						1923	-0.130051						1923	0.0582985						1923	-0.071752						1923	-0.130051						1923	0.0582985							1923	0.0494767			-0.0208888
1924	-0.0708551						1924	-0.122875						1924	0.0520202						1924	-0.0708551						1924	-0.122875						1924	0.0520202							1924	0.106708			-0.0194624
1925	-0.0726489						1925	-0.116597						1925	0.0439481						1925	-0.0726489						1925	-0.116597						1925	0.0439481							1925	-0.0757995			-0.0249648
1926	-0.0645768						1926	-0.114803						1926	0.0502264						1926	-0.0645768						1926	-0.114803						1926	0.0502264							1926	0.11192			-0.00952815
1927	-0.0726489						1927	-0.110319						1927	0.0376698						1927	-0.0726489						1927	-0.110319						1927	0.0376698							1927	-0.25968			-0.0178983
1928	-0.0574016						1928	-0.113906						1928	0.0565047						1928	-0.0574016						1928	-0.113906						1928	0.0565047							1928	-0.00550571			-0.0149753
1929	-0.0394636						1929	-0.112113						1929	0.0726489						1929	-0.0394636						1929	-0.112113						1929	0.0726489							1929	0.0328175			-0.00357745
1930	-0.0475357						1930	-0.100453						1930	0.0529171						1930	-0.0475357						1930	-0.100453						1930	0.0529171							1930	0.0375658			-0.00377096
1931	-0.0349791						1931	-0.0977621						1931	0.062783						1931	-0.0349791						1931	-0.0977621						1931	0.062783							1931	-0.0658647			-0.0017257
1932	-0.0188349						1932	-0.0950714						1932	0.0762365						1932	-0.0188349						1932	-0.0950714						1932	0.0762365							1932	-0.489368			0.0008631
1933	-0.0170411						1933	-0.08969						1933	0.0726489						1933	-0.0170411						1933	-0.08969						1933	0.0726489							1933	-0.346305			0.0111136
1934	-0.008969						1934	-0.0852055						1934	0.0762365						1934	-0.008969						1934	-0.0852055						1934	0.0762365							1934	0.127939			0.0265311
1935	0.0017938						1935	-0.0771334						1935	0.0789272						1935	0.0017938						1935	-0.0771334						1935	0.0789272							1935	0.113575			0.0282943
1936	-0.0026907						1936	-0.0699582						1936	0.0672675						1936	-0.0026907						1936	-0.0699582						1936	0.0672675							1936	0.0981478			0.0210646
1937	-0.0071752						1937	-0.0618861						1937	0.0547109						1937	-0.0071752						1937	-0.0618861						1937	0.0547109							1937	0.126017			0.0146152
1938	-0.0215256						1938	-0.0556078						1938	0.0340822						1938	-0.0215256						1938	-0.0556078						1938	0.0340822							1938	0.167858			0.000877157
1939	-0.0143504						1939	-0.0591954						1939	0.044845						1939	-0.0143504						1939	-0.0591954						1939	0.044845							1939	0.226077			-0.0131917
1940	-0.0206287						1940	-0.0600923						1940	0.0394636						1940	-0.0206287						1940	-0.0600923						1940	0.0394636							1940	0.150118			-0.0273688
1941	-0.0242163						1941	-0.0565047						1941	0.0322884						1941	-0.0242163						1941	-0.0565047						1941	0.0322884							1941	0.156323			-0.0197082
1942	-0.0242163						1942	-0.0520202						1942	0.0278039						1942	-0.0242163						1942	-0.0520202						1942	0.0278039							1942	-0.180929			-0.0153956
1943	-0.0107628						1943	-0.0520202						1943	0.0412574						1943	-0.0107628						1943	-0.0520202						1943	0.0412574							1943	-0.567282			-0.0179986
1944	-0.0134535						1944	-0.0511233						1944	0.0376698						1944	-0.0134535						1944	-0.0511233						1944	0.0376698							1944	-0.534433			-0.0036516
1945	-0.0116597						1945	-0.0466388						1945	0.0349791						1945	-0.0116597						1945	-0.0466388						1945	0.0349791							1945	-0.334038			0.0195604
1946	-0.017938						1946	-0.0412574						1946	0.0233194						1946	-0.017938						1946	-0.0412574						1946	0.0233194							1946	-0.191763			0.0300139
1947	-0.0017938						1947	-0.0430512						1947	0.0412574						1947	-0.0017938						1947	-0.0430512						1947	0.0412574							1947	-0.234795			0.0256142
1948	-0.0062783						1948	-0.0403605						1948	0.0340822						1948	-0.0062783						1948	-0.0403605						1948	0.0340822							1948	0.00270771			0.0316627
1949	-0.0107628						1949	-0.0385667						1949	0.0278039						1949	-0.0107628						1949	-0.0385667						1949	0.0278039							1949	0.197678			0.0410489
1950	-0.0242163						1950	-0.0412574						1950	0.0170411						1950	-0.0242163						1950	-0.0412574						1950	0.0170411							1950	0.167298			0.0297523
1951	-0.0260101						1951	-0.0475357						1951	0.0215256						1951	-0.0260101						1951	-0.0475357						1951	0.0215256							1951	-0.0868729			0.0212043
1952	-0.0475357						1952	-0.044845						1952	-0.0026907						1952	-0.0475357						1952	-0.044845						1952	-0.0026907							1952	-0.408713			0.0206248
1953	-0.0547109						1953	-0.0439481						1953	-0.0107628						1953	-0.0547109						1953	-0.0439481						1953	-0.0107628							1953	-0.336619			0.00781901
1954	-0.0591954						1954	-0.044845						1954	-0.0143504						1954	-0.0591954						1954	-0.044845						1954	-0.0143504							1954	-0.0285714			-0.000420858
1955	-0.0556078						1955	-0.0484326						1955	-0.0071752						1955	-0.0556078						1955	-0.0484326						1955	-0.0071752							1955	-0.261775			-0.0118031
1956	-0.0753396						1956	-0.0484326						1956	-0.026907						1956	-0.0753396						1956	-0.0484326						1956	-0.026907							1956	-0.0695869			0.00376272
1957	-0.0789272						1957	-0.0520202						1957	-0.026907						1957	-0.0789272						1957	-0.0520202						1957	-0.026907							1957	0.0604943			0.00045235
1958	-0.0753396						1958	-0.0511233						1958	-0.0242163						1958	-0.0753396						1958	-0.0511233						1958	-0.0242163							1958	-0.139057			-0.0185496
1959	-0.0726489						1959	-0.0493295						1959	-0.0233194						1959	-0.0726489						1959	-0.0493295						1959	-0.0233194							1959	-0.411783			-0.018947
1960	-0.0699582						1960	-0.044845						1960	-0.0251132						1960	-0.0699582						1960	-0.044845						1960	-0.0251132							1960	-0.277998			-0.0291635
1961	-0.0735458						1961	-0.0412574						1961	-0.0322884						1961	-0.0735458						1961	-0.0412574						1961	-0.0322884							1961	-0.271158			-0.0256237
1962	-0.0699582						1962	-0.0421543						1962	-0.0278039						1962	-0.0699582						1962	-0.0421543						1962	-0.0278039							1962	0.121195			-0.0132235
1963	-0.0708551						1963	-0.0457419						1963	-0.0251132						1963	-0.0708551						1963	-0.0457419						1963	-0.0251132							1963	0.459157			-0.0156864
1964	-0.0825148						1964	-0.044845						1964	-0.0376698						1964	-0.0825148						1964	-0.044845						1964	-0.0376698							1964	0.386508			-0.00940479
1965	-0.0843086						1965	-0.0439481						1965	-0.0403605						1965	-0.0843086						1965	-0.0439481						1965	-0.0403605							1965	0.292451			-0.0146797
1966	-0.0941745						1966	-0.0439481						1966	-0.0502264						1966	-0.0941745						1966	-0.0439481						1966	-0.0502264							1966	0.199298			-0.00433502
1967	-0.0977621						1967	-0.0457419						1967	-0.0520202						1967	-0.0977621						1967	-0.0457419						1967	-0.0520202							1967	0.184793			-0.0122035
1968	-0.08969						1968	-0.044845						1968	-0.044845						1968	-0.08969						1968	-0.044845						1968	-0.044845							1968	0.312255			-0.0143271
1969	-0.0923807						1969	-0.0430512						1969	-0.0493295						1969	-0.0923807						1969	-0.0430512						1969	-0.0493295							1969	0.103832			-0.0235009
1970	-0.0878962						1970	-0.0466388						1970	-0.0412574						1970	-0.0878962						1970	-0.0466388						1970	-0.0412574							1970	0.250284			-0.0241555
1971	-0.0959683						1971	-0.0457419						1971	-0.0502264						1971	-0.0959683						1971	-0.0457419						1971	-0.0502264							1971	0.260176			-0.0166269
1972	-0.10135						1972	-0.0466388						1972	-0.0547109						1972	-0.10135						1972	-0.0466388						1972	-0.0547109							1972	0.568339			-0.0119351
1973	-0.0995559						1973	-0.0502264						1973	-0.0493295						1973	-0.0995559						1973	-0.0502264						1973	-0.0493295							1973	0.505917			-0.0189673
1974	-0.104937						1974	-0.0493295						1974	-0.0556078						1974	-0.104937						1974	-0.0493295						1974	-0.0556078							1974	0.707313			-0.00840108
1975	-0.0861024						1975	-0.0475357						1975	-0.0385667						1975	-0.0861024						1975	-0.0475357						1975	-0.0385667							1975	0.486846			0.0203165
1976	-0.0735458						1976	-0.0466388						1976	-0.026907						1976	-0.0735458						1976	-0.0466388						1976	-0.026907							1976	0.019286			0.00298883
1977	-0.0905869						1977	-0.0493295						1977	-0.0412574						1977	-0.0905869						1977	-0.0493295						1977	-0.0412574							1977	-0.0755199			-0.00195789
1978	-0.0869993						1978	-0.0529171						1978	-0.0340822						1978	-0.0869993						1978	-0.0529171						1978	-0.0340822							1978	0.233627			0.0193317
1979	-0.0798241						1979	-0.0574016						1979	-0.0224225						1979	-0.0798241						1979	-0.0574016						1979	-0.0224225							1979	0.198941			0.0159432
1980	-0.0843086						1980	-0.0609892						1980	-0.0233194						1980	-0.0843086						1980	-0.0609892						1980	-0.0233194							1980	-0.140196			0.00519991
1981	-0.071752						1981	-0.0591954						1981	-0.0125566						1981	-0.071752						1981	-0.0591954						1981	-0.0125566							1981	-0.268593			0.00204364
1982	-0.0681644						1982	-0.0556078						1982	-0.0125566						1982	-0.0681644						1982	-0.0556078						1982	-0.0125566							1982	-0.525229			0.014056
1983	-0.0699582						1983	-0.0618861						1983	-0.0080721						1983	-0.0699582						1983	-0.0618861						1983	-0.0080721							1983	-0.333991			0.0284193
1984	-0.071752						1984	-0.0708551						1984	-0.0008969						1984	-0.071752						1984	-0.0708551						1984	-0.0008969							1984	-0.15068			0.0405478
1985	-0.0771334						1985	-0.0726489						1985	-0.0044845						1985	-0.0771334						1985	-0.0726489						1985	-0.0044845							1985	-0.304267			0.058812
1986	-0.062783						1986	-0.0708551						1986	0.0080721						1986	-0.062783						1986	-0.0708551						1986	0.0080721							1986	-0.0481811			0.0571125
1987	-0.0520202						1987	-0.0726489						1987	0.0206287						1987	-0.0520202						1987	-0.0726489						1987	0.0206287							1987	0.113677			0.0504814
1988	-0.062783						1988	-0.062783						1988	0						1988	-0.062783						1988	-0.062783						1988	0							1988	-0.0956079			0.0375724
1989	-0.0421543						1989	-0.0591954						1989	0.0170411						1989	-0.0421543						1989	-0.0591954						1989	0.0170411							1989	-0.0420994			0.0308854
1990	-0.0421543						1990	-0.0609892						1990	0.0188349						1990	-0.0421543						1990	-0.0609892						1990	0.0188349							1990	-0.169919			0.0133586
1991	-0.0520202						1991	-0.0600923						1991	0.0080721						1991	-0.0520202						1991	-0.0600923						1991	0.0080721							1991	-0.559911			-0.0182624
1992	-0.0520202						1992	-0.0556078						1992	0.0035876						1992	-0.0520202						1992	-0.0556078						1992	0.0035876							1992	-0.290667			-0.0301422
1993	-0.0591954						1993	-0.0493295						1993	-0.0098659						1993	-0.0591954						1993	-0.0493295						1993	-0.0098659							1993	0.111409			-0.00612502
1994	-0.0663706						1994	-0.0520202						1994	-0.0143504						1994	-0.0663706						1994	-0.0520202						1994	-0.0143504							1994	0.155195			0.00440424
1995	-0.0887931						1995	-0.0556078						1995	-0.0331853						1995	-0.0887931						1995	-0.0556078						1995	-0.0331853							1995	0.211701			-0.0134813
1996	-0.0950714						1996	-0.0547109						1996	-0.0403605						1996	-0.0950714						1996	-0.0547109						1996	-0.0403605							1996	-0.0288876			-0.0395421
1997	-0.0843086						1997	-0.062783						1997	-0.0215256						1997	-0.0843086						1997	-0.062783						1997	-0.0215256							1997	0.27151			-0.0230201
1998	-0.104937						1998	-0.0636799						1998	-0.0412574						1998	-0.104937						1998	-0.0636799						1998	-0.0412574							1998	0.625263			-0.0031277
1999	-0.0842198						1999	-0.103445						1999	0.0161247						1999	-0.0842198						1999	-0.103445						1999	0.0161247							1999	0.385248			-0.0171825
2000	-0.0491589						2000	-0.119142						2000	0.0648469						2000	-0.0491589						2000	-0.119142						2000	0.0648469							2000	0.276524			-0.0148326
2001	-0.0489715						2001	-0.133098						2001	0.0841269						2001	-0.0489715						2001	-0.133098						2001	0.0841269							2001	0.128709			-0.0265643
2002	-0.0321176						2002	-0.125923						2002	0.0938056						2002	-0.0321176						2002	-0.125923						2002	0.0938056							2002	0.261006			-0.0214495
2003	-0.0134699						2003	-0.116057						2003	0.102587						2003	-0.0134699						2003	-0.116057						2003	0.102587							2003	0.162249			-0.0281759
2004	0.00885993						2004	-0.107088						2004	0.115948						2004	0.00885993						2004	-0.107088						2004	0.115948							2004	-0.085442			-0.0453492
2005	0.00959441						2005	-0.0990162						2005	0.108611						2005	0.00959441						2005	-0.0990162						2005	0.108611							2005	0.185813			-0.0547454
2006	0.0201002						2006	-0.091841						2006	0.111941						2006	0.0201002						2006	-0.091841						2006	0.111941							2006		0.018263	0.200269		-0.051806	-0.0419627
2007	0.0323897						2007	-0.0855627						2007	0.117952						2007	0.0323897						2007	-0.0855627						2007	0.117952							2007		-0.149287	0.214724		-0.0488667	-0.0291801
2008	0.014923						2008	-0.0386222						2008	0.0566459						2008	0.014923						2008	-0.0386222						2008	0.0566459							2008		-0.0981355	0.100084		-0.0314312	-0.0251006
2009	0.0055454						2009	-0.0193375						2009	0.0300193						2009	0.0055454						2009	-0.0193375						2009	0.0300193							2009		0.167738	-0.0454956		-0.0452614	-0.0286652
2010	0.011394						2010	-0.00966667						2010	0.0210607						2010	0.011394						2010	-0.00966667						2010	0.0210607							2010		0.181639	0.149644		-0.0481614	-0.0160872
2011	0.00876667						2011	-0.0027619						2011	0.0115286						2011	0.00876667						2011	-0.0027619						2011	0.0115286							2011		-0.132157	0.365342		-0.0736297	-0.0156992
2012	0.0118996						2012	-0.00497143						2012	0.016871						2012	0.0118996						2012	-0.00497143						2012	0.016871							2012		-0.36012	0.314797		-0.0892769	-0.00133696
2013	-0.0070736						2013	-0.0116						2013	0.0045264						2013	-0.0070736						2013	-0.0116						2013	0.0045264							2013		-0.242112	-0.019578		-0.0978429	-0.0213084
2014	-0.048176						2014	-0.058						2014	0.009824						2014	-0.048176						2014	-0.058						2014	0.009824							2014		-0.111595	-0.0392613		-0.0857241	-0.00997163
2015		-0.048176	0.069394	0.069394	-0.020746	0.069394	2015		-0.0725	0	0	0	0	2015		0.024324	0.069394	0.069394	-0.020746	0.069394	2015		-0.033676	0.066254	0.066254	0.066254	0.066254	2015		-0.058	0.087	0.087	0.087	0.087	2015		0.024324	-0.020746	-0.020746	-0.020746	-0.020746		2015		-0.165366	0.126315		-0.101406	0.0321852
2016		-0.048176	-0.108269	-0.0780133	-0.048176	-0.108269	2016		-0.087	-0.087	-0.087	-0.087	-0.087	2016		0.038824	-0.0212693	0.00898667	0.038824	-0.0212693	2016		-0.019176	0.038824	0.038824	0.038824	0.038824	2016		-0.058	0	0	0	0	2016		0.038824	0.038824	0.038824	0.038824	0.038824		2016		-0.202809	-0.324471		-0.109361	0.00778427
2017		-0.0423132	-0.0726111	-0.0664343	-0.0431924	-0.0552111	2017		-0.087	-0.087	-0.087	-0.0696	-0.0696	2017		0.0446868	0.0143889	0.0205657	0.0264076	0.0143889	2017		-0.021688	-0.044888	-0.044888	-0.010088	-0.027488	2017		-0.0116	-0.0348	-0.0348	0	-0.0174	2017		-0.010088	-0.010088	-0.010088	-0.010088	-0.010088		2017		-0.0352265	-0.0194834		-0.109641	0.0016578
2018		-0.0161251	-0.00362474	-0.0140341	-0.0165467	-0.0216976	2018		-0.0745714	-0.0621429	-0.0621429	-0.0671143	-0.0671143	2018		0.0584463	0.0585181	0.0481087	0.0505675	0.0454167	2018		-0.00961829	-0.0327074	-0.00645971	-0.0426503	-0.0376789	2018		-0.00497143	-0.0149143	-0.0149143	-0.0248571	-0.0198857	2018		-0.00464686	-0.0177931	0.00845457	-0.0177931	-0.0177931		2018		-0.0226257	-0.178458		-0.105563	0.0119064
2019		0.0234534	0.000176921	0.0149484	0.00318803	0.000326444	2019		-0.0704286	-0.0731905	-0.0731905	-0.0759524	-0.0759524	2019		0.093882	0.0733674	0.0881389	0.0791404	0.0762788	2019		-0.0060486	-0.0189108	-0.0144838	-0.0244346	-0.0114129	2019		-0.0027619	-0.00828571	-0.00828571	-0.0138095	-0.0110476	2019		-0.0032867	-0.0106251	-0.00619813	-0.0106251	-0.000365302		2019		-0.186189	-0.551436		-0.103678	0.0206649
2020		0.0124058	-0.00793933	-0.00793933	0.0117429	0.00172733	2020		-0.0773333	-0.0773333	-0.0773333	-0.0676667	-0.0676667	2020		0.0897391	0.069394	0.069394	0.0794096	0.069394	2020		-0.002564	-0.0128936	-0.002564	-0.0128936	-0.0128936	2020		-0.00966667	-0.00966667	-0.00966667	-0.00966667	-0.00966667	2020		0.00710267	-0.00322689	0.00710267	-0.00322689	-0.00322689		2020		-0.122261	-0.579033		-0.104626	0.0214375
2021		0.0325067	0.0117778	0.0221422	0.0221422	0.0221422	2021		-0.0676667	-0.0676667	-0.0676667	-0.0676667	-0.0676667	2021		0.100173	0.0794444	0.0898089	0.0898089	0.0898089	2021		-0.00347111	-0.0235022	-0.0131378	-0.0235022	-0.0131378	2021		0	-0.00966667	-0.00966667	-0.00966667	-0.00966667	2021		-0.00347111	-0.0138356	-0.00347111	-0.0138356	-0.00347111		2021		-0.0802358	-0.196179		-0.0975532	0.03696
2022		0.053096	0.0426967	0.0326113	0.0426967	0.0426967	2022		-0.0676667	-0.0676667	-0.0676667	-0.0676667	-0.0676667	2022		0.120763	0.110363	0.100278	0.110363	0.110363	2022		-0.00329667	-0.013696	-0.00329667	-0.013696	-0.013696	2022		-0.00966667	-0.00966667	-0.00966667	-0.00966667	-0.00966667	2022		0.00637	-0.00402933	0.00637	-0.00402933	-0.00402933		2022		-0.193098	-0.0244388		-0.0837849	0.033903
2023		0.0637047	0.0532704	0.0532704	0.0532704	0.0629371	2023		-0.0676667	-0.0676667	-0.0676667	-0.0676667	-0.058	2023		0.131371	0.120937	0.120937	0.120937	0.120937	2023		-0.00382	-0.0142542	-0.00382	-0.0239209	-0.00458756	2023		-0.00966667	-0.00966667	-0.00966667	-0.0193333	0	2023		0.00584667	-0.00458756	0.00584667	-0.00458756	-0.00458756		2023		-0.196148	-0.133427		-0.0806856	0.0164539
2024		0.0743831	0.0740691	0.0743831	0.0644024	0.0740691	2024		-0.0676667	-0.0676667	-0.0676667	-0.0773333	-0.0676667	2024		0.14205	0.141736	0.14205	0.141736	0.141736	2024		0.00612578	-0.00434333	-0.00434333	-0.01401	-0.00434333	2024		-0.00966667	-0.00966667	-0.00966667	-0.0193333	-0.00966667	2024		0.0157924	0.00532333	0.00532333	0.00532333	0.00532333		2024		-0.0527296	-0.178125		-0.0904639	0.0136688
2025		0.094798	0.0746273	0.0851313	0.0848173	0.0848173	2025		-0.058	-0.0676667	-0.0676667	-0.0676667	-0.0676667	2025		0.152798	0.142294	0.152798	0.152484	0.152484	2025		0.00563733	-0.00486667	-0.00455267	-0.00486667	0.0048	2025		-0.00966667	-0.00966667	-0.00966667	-0.00966667	0	2025		0.015304	0.0048	0.005114	0.0048	0.0048		2025		-0.139009	-0.436065		-0.106133	0.0190733
2026		0.106488	0.0854104	0.106488	0.0959493	0.0959493	2026		-0.0676667	-0.0676667	-0.0676667	-0.0676667	-0.0676667	2026		0.174155	0.153077	0.174155	0.163616	0.163616	2026		0.00546289	0.00514889	0.00546289	0.00514889	0.00514889	2026		-0.00966667	-0.00966667	-0.00966667	-0.00966667	-0.00966667	2026		0.0151296	0.0148156	0.0151296	0.0148156	0.0148156		2026		-0.0634537	0.138192		-0.111861	0.0292473
2027		0.107151	0.106837	0.107151	0.106837	0.116504	2027		-0.0676667	-0.0676667	-0.0676667	-0.0676667	-0.058	2027		0.174818	0.174504	0.174818	0.174504	0.174504	2027		0.0155482	0.00466044	0.00497444	0.0152342	0.00497444	2027		-0.00966667	-0.00966667	-0.00966667	-0.00966667	-0.00966667	2027		0.0252149	0.0143271	0.0146411	0.0249009	0.0146411		2027		-0.0458337	0.264844		-0.111434	0.0269981
2028		0.117481	0.117167	0.117481	0.127775	0.117167	2028		-0.058	-0.058	-0.058	-0.058	-0.058	2028		0.175481	0.175167	0.175481	0.185775	0.175167	2028		0.005428	-0.00518067	0.005428	0.005428	0.004486	2028		-0.0193333	-0.0193333	-0.0193333	-0.0193333	-0.00966667	2028		0.0247613	0.0141527	0.0247613	0.0247613	0.0141527		2028		-0.167225	0.137381		-0.119355	0.025648
2029		0.128787	0.128473	0.128473	0.118806	0.108163	2029		-0.058	-0.058	-0.058	-0.0676667	-0.0676667	2029		0.186787	0.186473	0.186473	0.186473	0.17583	2029		0.00528844	0.00497444	0.00528844	0.00497444	0.0146411	2029		-0.0193333	-0.0193333	-0.0193333	-0.0193333	-0.00966667	2029		0.0246218	0.0243078	0.0246218	0.0243078	0.0243078		2029		-0.168547	0.253704		-0.102854	0.0221912
2030		0.119818	0.129869	0.130183	0.130183	0.129171	2030		-0.0676667	-0.0676667	-0.0676667	-0.0676667	-0.058	2030		0.187485	0.197535	0.197849	0.197849	0.187171	2030		0.0155133	0.0151993	0.00483489	0.0151993	0.0145016	2030		-0.0193333	-0.0193333	-0.0193333	-0.0193333	-0.00966667	2030		0.0348467	0.0345327	0.0241682	0.0345327	0.0241682		2030		0.00159126	0.348941		-0.0981459	0.0180008
2031		0.130183	0.129869	0.140582	0.130915	0.129869	2031		-0.058	-0.058	-0.058	-0.0676667	-0.058	2031		0.188183	0.187869	0.198582	0.198582	0.187869	2031		0.0250753	0.00438133	0.00469533	0.0150947	0.0150947	2031		-0.00966667	-0.0193333	-0.0193333	-0.0193333	-0.0193333	2031		0.034742	0.0237147	0.0240287	0.034428	0.034428		2031		-0.302799	0.078435		-0.143127	-0.0132941
2032		0.141629	0.130566	0.141315	0.141315	0.130566	2032		-0.058	-0.058	-0.058	-0.058	-0.058	2032		0.199629	0.188566	0.199315	0.199315	0.188566	2032		0.0246567	0.0243427	0.0246567	0.0254242	0.014676	2032		-0.00966667	-0.00966667	-0.00966667	-0.0193333	-0.0193333	2032		0.0343233	0.0340093	0.0343233	0.0447576	0.0340093		2032		-0.306495	-0.11167		-0.155496	-0.0295342
2033		0.152028	0.131264	0.152028	0.15283	0.142047	2033		-0.0483333	-0.058	-0.0483333	-0.058	-0.058	2033		0.200361	0.189264	0.200361	0.21083	0.200047	2033		0.024552	0.0145713	0.0350211	0.0253544	0.0145713	2033		-0.00966667	-0.0193333	-0.00966667	-0.0193333	-0.0193333	2033		0.0342187	0.0339047	0.0446878	0.0446878	0.0339047		2033		-0.132489	-0.107029		-0.130808	-0.0251223
2034		0.143094	0.131962	0.143094	0.143931	0.14278	2034		-0.058	-0.058	-0.058	-0.0676667	-0.058	2034		0.201094	0.189962	0.201094	0.211598	0.20078	2034		0.0349513	0.0141527	0.0252847	0.0357887	0.0249707	2034		-0.00966667	-0.0193333	-0.0193333	-0.0193333	-0.0193333	2034		0.044618	0.033486	0.044618	0.055122	0.044304		2034		-0.314514	-0.272506		-0.14124	-0.0115246
2035		0.142954	0.143513	0.133288	0.143827	0.14264	2035		-0.0483333	-0.058	-0.058	-0.058	-0.0483333	2035		0.191288	0.201513	0.191288	0.201827	0.190974	2035		0.014362	0.014048	0.014362	0.0152342	0.0237147	2035		-0.0193333	-0.0193333	-0.0193333	-0.029	-0.00966667	2035		0.0336953	0.0333813	0.0336953	0.0442342	0.0333813		2035		-0.234955	-0.402911		-0.136421	-0.0153979
2036		0.143652	0.143338	0.15454	0.155447	0.144559	2036		-0.0483333	-0.0483333	-0.0483333	-0.058	-0.058	2036		0.191986	0.191672	0.202873	0.213447	0.202559	2036		0.0142573	0.0245171	0.0248311	0.0151644	0.0139433	2036		-0.0193333	-0.0193333	-0.0193333	-0.029	-0.0193333	2036		0.0335907	0.0438504	0.0441644	0.0441644	0.0332767		2036		0.149535	-0.216682		-0.113786	-0.023486
2037		0.14435	0.145292	0.145606	0.145606	0.154959	2037		-0.0483333	-0.058	-0.058	-0.058	-0.0483333	2037		0.192683	0.203292	0.203606	0.203606	0.203292	2037		0.0235053	0.034114	0.034428	0.0247613	0.0244473	2037		-0.00966667	-0.00966667	-0.00966667	-0.0193333	-0.0193333	2037		0.033172	0.0437807	0.0440947	0.0440947	0.0437807		2037		0.190804	0.217306		-0.122919	-0.0180177
2038		0.145362	0.145048	0.156005	0.157296	0.155691	2038		-0.0483333	-0.0483333	-0.0483333	-0.058	-0.0483333	2038		0.193695	0.193381	0.204339	0.215296	0.204025	2038		0.0234007	0.0340442	0.0343582	0.0353351	0.0243776	2038		-0.00966667	-0.00966667	-0.00966667	-0.0193333	-0.0193333	2038		0.0330673	0.0437109	0.0440249	0.0546684	0.0437109		2038		-0.0815075	0.589372		-0.135876	-0.0229996
2039		0.14606	0.145746	0.157052	0.147385	0.156738	2039		-0.0483333	-0.0483333	-0.0483333	-0.058	-0.0483333	2039		0.194393	0.194079	0.205385	0.205385	0.205071	2039		0.023296	0.0243078	0.0449669	0.0353002	0.0243078	2039		-0.00966667	-0.0193333	-0.00966667	-0.0193333	-0.0193333	2039		0.0329627	0.0436411	0.0546336	0.0546336	0.0436411		2039		-0.0627479	0.433938		-0.135833	-0.0511816
2040		0.146757	0.147804	0.157785	0.157785	0.157471	2040		-0.0483333	-0.058	-0.0483333	-0.0483333	-0.0483333	2040		0.195091	0.205804	0.206118	0.206118	0.205804	2040		0.0231913	0.0349513	0.0352653	0.0352653	0.0339047	2040		-0.00966667	-0.0193333	-0.0193333	-0.0193333	-0.00966667	2040		0.032858	0.0542847	0.0545987	0.0545987	0.0435713		2040		0.0549703	-0.204298		-0.109249	-0.0717599
2041		0.147769	0.158203	0.16958	0.159913	0.169266	2041		-0.0483333	-0.0483333	-0.0483333	-0.058	-0.0483333	2041		0.196102	0.206537	0.217913	0.217913	0.217599	2041		0.0241682	0.0349164	0.0352304	0.0352304	0.0445831	2041		-0.0193333	-0.0193333	-0.0193333	-0.0193333	-0.00966667	2041		0.0435016	0.0542498	0.0545638	0.0545638	0.0542498		2041		0.131502	-0.311947		-0.10285	-0.0636706
2042		0.148467	0.158936	0.159564	0.170661	0.15925	2042		-0.0483333	-0.0483333	-0.0483333	-0.0483333	-0.0483333	2042		0.1968	0.207269	0.207897	0.218994	0.207583	2042		0.0240984	0.0445482	0.0351956	0.0351956	0.0348816	2042		-0.0193333	-0.00966667	-0.0193333	-0.0193333	-0.0193333	2042		0.0434318	0.0542149	0.0545289	0.0545289	0.0542149		2042		-0.403496	-0.177851		-0.0835885	-0.0359327
2043		0.149165	0.170801	0.171429	0.171429	0.180781	2043		-0.0483333	-0.0483333	-0.0483333	-0.0483333	-0.0386667	2043		0.197498	0.219134	0.219762	0.219762	0.219448	2043		0.0240287	0.0553313	0.0448273	0.0351607	0.0348467	2043		-0.0193333	-0.00966667	-0.00966667	-0.0193333	-0.0193333	2043		0.043362	0.064998	0.054494	0.054494	0.05418		2043		-0.471184	0.281077		-0.0763344	0.0064755
2044		0.161029	0.170382	0.181863	0.183363	0.183049	2044		-0.0483333	-0.0386667	-0.0386667	-0.0483333	-0.0483333	2044		0.209363	0.209049	0.22053	0.231696	0.231382	2044		0.0444784	0.0456647	0.0556453	0.0668122	0.0568316	2044		-0.00966667	-0.0193333	-0.00966667	-0.00966667	-0.0193333	2044		0.0541451	0.064998	0.065312	0.0764789	0.0761649		2044		-0.257885	0.301677		-0.0659646	0.00804869
2045		0.161762	0.17265	0.173278	0.173278	0.18263	2045		-0.0483333	-0.0483333	-0.0483333	-0.0483333	-0.0386667	2045		0.210095	0.220983	0.221611	0.221611	0.221297	2045		0.0444436	0.0456647	0.0668471	0.0668471	0.0665331	2045		-0.00966667	-0.0193333	-0.00966667	-0.00966667	-0.00966667	2045		0.0541102	0.064998	0.0765138	0.0765138	0.0761998		2045		-0.468856	0.39987		-0.0893309	0.000760381
2046		0.173731	0.172161	0.194949	0.185282	0.184968	2046		-0.0483333	-0.0386667	-0.0386667	-0.0483333	-0.0483333	2046		0.222065	0.210828	0.233615	0.233615	0.233301	2046		0.066568	0.0456647	0.0572153	0.0572153	0.066568	2046		-0.00966667	-0.0193333	-0.0193333	-0.0193333	-0.00966667	2046		0.0762347	0.064998	0.0765487	0.0765487	0.0762347		2046		-0.3384	0.306262		-0.112085	-0.00099053
2047		0.18448	0.174499	0.186084	0.175127	0.195437	2047		-0.0386667	-0.0483333	-0.0483333	-0.0483333	-0.0386667	2047		0.223146	0.222832	0.234418	0.22346	0.234104	2047		0.0569362	0.0456647	0.0572502	0.0685218	0.0778744	2047		-0.0193333	-0.0193333	-0.0193333	-0.0193333	-0.00966667	2047		0.0762696	0.064998	0.0765836	0.0878551	0.0875411		2047		-0.176912	0.219579		-0.100183	-0.0189525
2048		0.185247	0.184933	0.196868	0.196868	0.186887	2048		-0.0386667	-0.0386667	-0.0386667	-0.0386667	-0.0483333	2048		0.223914	0.2236	0.235534	0.235534	0.23522	2048		0.0569711	0.0666378	0.0685916	0.0685916	0.0682776	2048		-0.0193333	-0.00966667	-0.0193333	-0.0193333	-0.0193333	2048		0.0763044	0.0763044	0.0879249	0.0879249	0.0876109		2048		-0.161694	0.215772		-0.117187	-0.0121339
2049		0.197356	0.186015	0.19767	0.188003	0.208697	2049		-0.0386667	-0.0386667	-0.0386667	-0.0483333	-0.0386667	2049		0.236023	0.224681	0.236337	0.236337	0.247364	2049		0.0683473	0.0666727	0.078328	0.0686613	0.0796887	2049		-0.0193333	-0.00966667	-0.00966667	-0.0193333	-0.0193333	2049		0.0876807	0.0763393	0.0879947	0.0879947	0.099022		2049		0.409181	0.197286		-0.10095	-0.030502
2050		0.187096	0.186782	0.198786	0.198786	0.188806	2050		-0.0386667	-0.0386667	-0.0386667	-0.0386667	-0.0483333	2050		0.225763	0.225449	0.237453	0.237453	0.237139	2050		0.0780838	0.0667076	0.089774	0.089774	0.0797933	2050		-0.00966667	-0.00966667	-0.00966667	-0.00966667	-0.0193333	2050		0.0877504	0.0763742	0.0994407	0.0994407	0.0991267		2050		0.230997	0.157485		-0.082878	-0.0334174
2051		0.199275	0.198961	0.199589	0.199903	0.210686	2051		-0.0386667	-0.0386667	-0.0386667	-0.0386667	-0.0386667	2051		0.237942	0.237628	0.238256	0.23857	0.249353	2051		0.0895647	0.0684869	0.0898787	0.10129	0.100976	2051		-0.00966667	-0.0193333	-0.00966667	-0.00966667	-0.00966667	2051		0.0992313	0.0878202	0.0995453	0.110956	0.110642		2051		0.221453	0.300516		-0.0735999	-0.0297905
2052		0.209744	0.200077	0.210372	0.212151	0.202171	2052		-0.029	-0.0386667	-0.029	-0.0386667	-0.0483333	2052		0.238744	0.238744	0.239372	0.250818	0.250504	2052		0.0896693	0.0800027	0.0899833	0.0917627	0.112561	2052		-0.00966667	-0.0193333	-0.00966667	-0.0193333	-0.00966667	2052		0.099336	0.099336	0.09965	0.111096	0.122228		2052		0.253697	0.379793		-0.0847692	0.00514773
2053		0.201194	0.20088	0.201508	0.201822	0.212989	2053		-0.0386667	-0.0386667	-0.0386667	-0.0386667	-0.0386667	2053		0.23986	0.239546	0.240174	0.240488	0.251655	2053		0.089774	0.089774	0.101569	0.0922162	0.0919022	2053		-0.00966667	-0.00966667	-0.00966667	-0.0193333	-0.0193333	2053		0.0994407	0.0994407	0.111236	0.11155	0.111236		2053		-0.127461	0.637174		-0.109045	0.0131729
2054		0.211663	0.201996	0.212291	0.21414	0.204159	2054		-0.029	-0.0386667	-0.029	-0.0386667	-0.0483333	2054		0.240663	0.240663	0.241291	0.252807	0.252493	2054		0.101394	0.101394	0.0905067	0.0923558	0.103558	2054		-0.00966667	-0.00966667	-0.00966667	-0.0193333	-0.0193333	2054		0.111061	0.111061	0.100173	0.111689	0.122891		2054		-0.424131	0.590199		-0.135537	0.0199126
2055		0.212779	0.214349	0.213407	0.215291	0.214977	2055		-0.029	-0.0386667	-0.029	-0.0386667	-0.0386667	2055		0.241779	0.253016	0.242407	0.253958	0.253644	2055		0.0902973	0.101534	0.111829	0.113713	0.115283	2055		-0.00966667	-0.00966667	0	-0.00966667	-0.0193333	2055		0.099964	0.111201	0.111829	0.123379	0.134616		2055		-0.0232426	0.390315		-0.115679	0.0170101
2056		0.192644	0.213582	0.21421	0.237381	0.2274	2056		-0.0386667	-0.029	-0.029	-0.029	-0.0386667	2056		0.23131	0.242582	0.24321	0.266381	0.266067	2056		0.111654	0.113259	0.123554	0.114201	0.115806	2056		0	-0.00966667	0	-0.00966667	-0.0193333	2056		0.111654	0.122926	0.123554	0.123868	0.135139		2056		0.291077	0.140646		-0.0813294	0.00767497
2057		0.214698	0.216338	0.215326	0.21728	0.228586	2057		-0.029	-0.0386667	-0.029	-0.0386667	-0.0386667	2057		0.243698	0.255005	0.244326	0.255947	0.267253	2057		0.123414	0.113748	0.112422	0.125996	0.137302	2057		0	-0.00966667	0	-0.00966667	-0.00966667	2057		0.123414	0.123414	0.112422	0.135663	0.146969		2057		-0.0267813	0.220866		-0.0731511	0.0129008
2058		0.215815	0.227156	0.216129	0.239439	0.229773	2058		-0.029	-0.029	-0.029	-0.029	-0.0386667	2058		0.244815	0.256156	0.245129	0.268439	0.268439	2058		0.112247	0.125577	0.124217	0.137861	0.137861	2058		0	-0.00966667	0	-0.00966667	-0.00966667	2058		0.112247	0.135244	0.124217	0.147527	0.147527		2058		-0.30182	0.484621		-0.108447	0.0511378
2059		0.226284	0.227993	0.217245	0.240626	0.242335	2059		-0.0193333	-0.029	-0.029	-0.029	-0.0386667	2059		0.245617	0.256993	0.246245	0.269626	0.281002	2059		0.124077	0.125787	0.124705	0.138419	0.149795	2059		0	-0.00966667	0	-0.00966667	-0.00966667	2059		0.124077	0.135453	0.124705	0.148086	0.159462		2059		-0.00341611	0.274844		-0.120677	0.0554965
2060		0.217734	0.238811	0.229773	0.232145	0.243556	2060		-0.029	-0.0193333	-0.029	-0.0386667	-0.0386667	2060		0.246734	0.258145	0.258773	0.270812	0.282223	2060		0.124566	0.135977	0.136605	0.138977	0.150388	2060		0	0	0	-0.00966667	-0.00966667	2060		0.124566	0.135977	0.136605	0.148644	0.160055		2060		0.018292	0.340719		-0.111012	0.0457026
2061		0.218536	0.230296	0.230924	0.242998	0.266204	2061		-0.029	-0.029	-0.029	-0.029	-0.029	2061		0.247536	0.259296	0.259924	0.271998	0.295204	2061		0.1365	0.1365	0.148574	0.160648	0.150981	2061		0	0	0	0	-0.00966667	2061		0.1365	0.1365	0.148574	0.160648	0.160648		2061		-0.168656	0.169733		-0.116332	0.0352614
2062		0.229319	0.231133	0.253223	0.255665	0.245998	2062		-0.0193333	-0.029	-0.0193333	-0.029	-0.0386667	2062		0.248652	0.260133	0.272556	0.284665	0.284665	2062		0.136709	0.148504	0.149132	0.161241	0.172722	2062		0	0	0	0	0	2062		0.136709	0.148504	0.149132	0.161241	0.172722		2062		-0.283621	-0.294046		-0.149071	0.0316443
2063		0.241951	0.241951	0.232913	0.256886	0.268402	2063		-0.0193333	-0.0193333	-0.029	-0.029	-0.029	2063		0.261285	0.261285	0.261913	0.285886	0.297402	2063		0.137233	0.149062	0.161206	0.17335	0.17335	2063		0	0	0	0	0	2063		0.137233	0.149062	0.161206	0.17335	0.17335		2063		-0.00700214	-0.0088366		-0.131677	0.0625338
2064		0.243103	0.243103	0.234064	0.258107	0.269658	2064		-0.0193333	-0.0193333	-0.029	-0.029	-0.029	2064		0.262436	0.262436	0.263064	0.287107	0.298658	2064		0.149307	0.161171	0.161799	0.173978	0.185843	2064		0	0	0	0	0	2064		0.149307	0.161171	0.161799	0.173978	0.185843		2064		-0.0465765	0.202645		-0.128046	0.0816583
2065		0.24394	0.24394	0.256468	0.259328	0.261247	2065		-0.0193333	-0.0193333	-0.0193333	-0.029	-0.0386667	2065		0.263273	0.263273	0.275801	0.288328	0.299914	2065		0.149865	0.159532	0.162392	0.186506	0.186506	2065		0	0.00966667	0	0	0	2065		0.149865	0.149865	0.162392	0.186506	0.186506		2065		0.211458	-0.0319302		-0.122529	0.0540487
2066		0.245091	0.245091	0.257654	0.281837	0.284104	2066		-0.0193333	-0.0193333	-0.0193333	-0.0193333	-0.029	2066		0.264425	0.264425	0.276987	0.30117	0.313104	2066		0.16009	0.172024	0.174606	0.196835	0.199103	2066		0.00966667	0.00966667	0	0.00966667	0	2066		0.150423	0.162358	0.174606	0.187168	0.199103		2066		-0.13678	-0.0220287		-0.122567	0.0551332
2067		0.234273	0.246243	0.260829	0.283093	0.275729	2067		-0.0193333	-0.0193333	-0.029	-0.0193333	-0.0386667	2067		0.253607	0.265576	0.289829	0.302426	0.314395	2067		0.172303	0.172617	0.175234	0.197498	0.190134	2067		0.00966667	0.00966667	0	0.00966667	-0.00966667	2067		0.162637	0.162951	0.175234	0.187831	0.199801		2067		-0.462115	0.0923614		-0.144848	0.0580393
2068		0.24708	0.24708	0.271716	0.274682	0.286686	2068		-0.0193333	-0.0193333	-0.0193333	-0.029	-0.029	2068		0.266413	0.266413	0.29105	0.303682	0.315686	2068		0.172896	0.172896	0.175862	0.210165	0.202836	2068		0.00966667	0.00966667	0	0.00966667	-0.00966667	2068		0.16323	0.16323	0.175862	0.200498	0.212503		2068		-0.0817009	0.007258		-0.122265	0.0679849
2069		0.257898	0.248231	0.260898	0.285605	0.287977	2069		-0.00966667	-0.0193333	-0.0193333	-0.0193333	-0.029	2069		0.267565	0.267565	0.280232	0.304938	0.316977	2069		0.17349	0.185529	0.186157	0.210863	0.213235	2069		0.00966667	0.00966667	0.00966667	0.00966667	0	2069		0.163823	0.175862	0.17649	0.201196	0.213235		2069		-0.157539	0.38068		-0.111289	0.0751653
2070		0.258735	0.249383	0.262085	0.286861	0.277508	2070		-0.00966667	-0.0193333	-0.0193333	-0.0193333	-0.029	2070		0.268402	0.268716	0.281418	0.306194	0.306508	2070		0.174083	0.186157	0.186785	0.223635	0.226042	2070		0.00966667	0.00966667	0.00966667	0.00966667	0	2070		0.164416	0.17649	0.177118	0.213968	0.226042		2070		-0.212447	0.246658		-0.116423	0.0623897
2071		0.259887	0.262329	0.263271	0.288117	0.300226	2071		-0.00966667	-0.0193333	-0.0193333	-0.0193333	-0.0193333	2071		0.269553	0.281662	0.282604	0.30745	0.319559	2071		0.196137	0.186785	0.199522	0.224367	0.238918	2071		0.0193333	0.00966667	0.00966667	0.00966667	0	2071		0.176804	0.177118	0.189855	0.214701	0.238918		2071		-0.045253	0.176316		-0.142083	0.0473848
2072		0.251371	0.251371	0.285954	0.311183	0.303994	2072		-0.0193333	-0.0193333	-0.00966667	-0.00966667	-0.029	2072		0.270705	0.270705	0.29562	0.32085	0.332994	2072		0.196765	0.187413	0.200184	0.24691	0.251865	2072		0.0193333	0.00966667	0.00966667	0.0193333	0	2072		0.177432	0.177746	0.190518	0.227577	0.251865		2072		0.190562	0.540019		-0.137979	0.0388764
2073		0.240344	0.252523	0.274996	0.300295	0.305319	2073		-0.0193333	-0.0193333	-0.00966667	-0.00966667	-0.029	2073		0.259677	0.271856	0.284663	0.309962	0.334319	2073		0.197393	0.197707	0.210514	0.247678	0.240837	2073		0.0193333	0.0193333	0.0193333	0.0193333	0	2073		0.17806	0.178374	0.191181	0.228345	0.240837		2073		0.263781	0.545317		-0.107667	0.0537254
2074		0.263027	0.265574	0.276182	0.304098	0.316312	2074		-0.00966667	-0.0193333	-0.00966667	-0.0193333	-0.0193333	2074		0.272693	0.284907	0.285849	0.323432	0.335645	2074		0.210235	0.212782	0.22339	0.24876	0.26352	2074		0.0193333	0.00966667	0.0193333	0.0193333	0.00966667	2074		0.190902	0.203115	0.204057	0.229426	0.253853		2074		0.247359	0.211629		-0.0983515	0.0536509
2075		0.264178	0.264178	0.267702	0.305389	0.305703	2075		-0.00966667	-0.00966667	-0.0193333	-0.0193333	-0.0193333	2075		0.273845	0.273845	0.287035	0.324722	0.325036	2075		0.201231	0.201545	0.224088	0.252109	0.264671	2075		0.00966667	0.00966667	0.0193333	0.00966667	0.00966667	2075		0.191564	0.191878	0.204755	0.242442	0.255005		2075		0.0341598	0.14815		-0.0879597	0.0107013
2076		0.277299	0.265329	0.278555	0.30668	0.316661	2076		-0.00966667	-0.00966667	-0.00966667	-0.0193333	-0.00966667	2076		0.286965	0.274996	0.288221	0.326013	0.326327	2076		0.211561	0.202208	0.237069	0.274861	0.275175	2076		0.0193333	0.00966667	0.0193333	0.0193333	0.0193333	2076		0.192227	0.192541	0.217736	0.255528	0.255842		2076		0.049212	0.418979		-0.07121	0.00926053
2077		0.278485	0.278485	0.279741	0.317638	0.317952	2077		-0.00966667	-0.00966667	-0.00966667	-0.00966667	-0.00966667	2077		0.288152	0.288152	0.289408	0.327304	0.327618	2077		0.224542	0.23686	0.247469	0.276013	0.276327	2077		0.0193333	0.0193333	0.029	0.0193333	0.0193333	2077		0.205208	0.217527	0.218469	0.256679	0.256993		2077		-0.139109	0.175538		-0.0739785	0.00323092
2078		0.279671	0.270004	0.292966	0.318928	0.309576	2078		-0.00966667	-0.0193333	-0.00966667	-0.00966667	-0.0193333	2078		0.289338	0.289338	0.302633	0.328595	0.328909	2078		0.22524	0.225554	0.250888	0.27685	0.289517	2078		0.0193333	0.0193333	0.0193333	0.0193333	0.0193333	2078		0.205906	0.20622	0.231554	0.257517	0.270184		2078		-0.162686	0.0172789		-0.0740604	-0.012446
2079		0.280543	0.280857	0.294187	0.332607	0.323255	2079		-0.00966667	-0.00966667	-0.00966667	-0.00966667	-0.0193333	2079		0.29021	0.290524	0.303854	0.342274	0.342588	2079		0.235604	0.238639	0.251655	0.287668	0.281037	2079		0.029	0.0193333	0.0193333	0.029	0.00966667	2079		0.206604	0.219306	0.232322	0.258668	0.27137		2079		-0.122797	0.35759		-0.0728507	0.0314784
2080		0.28173	0.282044	0.295408	0.333933	0.32458	2080		-0.00966667	-0.00966667	-0.00966667	-0.00966667	-0.0193333	2080		0.291396	0.29171	0.305075	0.3436	0.343914	2080		0.239058	0.249039	0.252737	0.313351	0.29189	2080		0.0193333	0.029	0.0193333	0.029	0.0193333	2080		0.219725	0.220039	0.233404	0.284351	0.272556		2080		-0.331721	0.351105		-0.0996536	0.0625111
2081		0.280125	0.295374	0.29663	0.335573	0.323429	2081		0	-0.00966667	-0.00966667	-0.00966667	-0.00966667	2081		0.280125	0.30504	0.306296	0.34524	0.333096	2081		0.239791	0.249771	0.275629	0.314572	0.293076	2081		0.0193333	0.029	0.029	0.029	0.0193333	2081		0.220457	0.220771	0.246629	0.285572	0.273742		2081		-0.167264	0.376163		-0.120238	0.0626824
2082		0.293455	0.284102	0.310029	0.349077	0.327546	2082		0	-0.00966667	-0.00966667	-0.00966667	-0.0193333	2082		0.293455	0.293769	0.319696	0.358744	0.346879	2082		0.25019	0.25333	0.266765	0.327972	0.316107	2082		0.029	0.0193333	0.0193333	0.029	0.029	2082		0.22119	0.233997	0.247431	0.298972	0.287107		2082		-0.103595	0.370687		-0.120504	0.0822737
2083		0.294641	0.285288	0.311285	0.347891	0.328872	2083		0	-0.00966667	-0.00966667	0	-0.0193333	2083		0.294641	0.294955	0.320952	0.347891	0.348205	2083		0.251237	0.251551	0.267881	0.329228	0.310523	2083		0.029	0.029	0.0193333	0.029	0.00966667	2083		0.222237	0.222551	0.248548	0.300228	0.300856		2083		-0.0319158	0.330996		-0.112583	0.062485
2084		0.295827	0.30839	0.325104	0.361779	0.34276	2084		0	0	-0.00966667	0	-0.0193333	2084		0.295827	0.30839	0.33477	0.361779	0.362093	2084		0.261636	0.274512	0.290913	0.340151	0.321445	2084		0.0386667	0.0386667	0.029	0.0386667	0.0193333	2084		0.222969	0.235846	0.261913	0.301484	0.302112		2084		-0.256717	0.314913		-0.106154	0.0320075
2085		0.284416	0.309611	0.313797	0.36314	0.344121	2085		0	0	-0.00966667	0	-0.0193333	2085		0.284416	0.309611	0.323464	0.36314	0.363454	2085		0.265299	0.27528	0.292064	0.33174	0.334985	2085		0.029	0.0386667	0.029	0.029	0.0193333	2085		0.236299	0.236613	0.263064	0.30274	0.315651		2085		0.0983738	0.00711446		-0.0940899	0.0369467
2086		0.285567	0.310832	0.327686	0.364501	0.345481	2086		0	0	-0.00966667	0	-0.0193333	2086		0.285567	0.310832	0.337352	0.364501	0.364815	2086		0.263415	0.266695	0.305534	0.342663	0.336276	2086		0.0386667	0.029	0.029	0.0386667	0.0193333	2086		0.224749	0.237695	0.276534	0.303996	0.316942		2086		0.642625	-0.542554		-0.0652802	0.0638384
2087		0.286719	0.32172	0.328976	0.365861	0.346842	2087		0	0.00966667	-0.00966667	0	-0.0193333	2087		0.286719	0.312053	0.338643	0.365861	0.366175	2087		0.264148	0.289796	0.30672	0.356272	0.337566	2087		0.0386667	0.0386667	0.029	0.0386667	0.0193333	2087		0.225481	0.25113	0.27772	0.317605	0.318233		2087		0.367784	-0.3581		-0.0649773	0.0832766
2088		0.300258	0.310239	0.339934	0.354834	0.335815	2088		0	0.00966667	0	0	-0.0193333	2088		0.300258	0.300572	0.339934	0.354834	0.355148	2088		0.277583	0.287877	0.329961	0.357563	0.335822	2088		0.0386667	0.0483333	0.0386667	0.0386667	0.029	2088		0.238916	0.239544	0.291294	0.318896	0.306822		2088		0.162409	-0.242144		-0.0449298	0.107024
2089		0.288707	0.311425	0.341225	0.35616	0.33714	2089		0	0.00966667	0	0	-0.0193333	2089		0.288707	0.301758	0.341225	0.35616	0.356474	2089		0.265927	0.291715	0.331182	0.346431	0.337078	2089		0.0386667	0.0386667	0.0386667	0.0386667	0.029	2089		0.227261	0.253048	0.292515	0.307764	0.308078		2089		-0.359839	0.275821		-0.0606106	0.140606
2090		0.302316	0.312611	0.342516	0.3578	0.338466	2090		0	0.00966667	0	0	-0.0193333	2090		0.302316	0.302944	0.342516	0.3578	0.3578	2090		0.289098	0.314956	0.319631	0.360458	0.351106	2090		0.0483333	0.0483333	0.0386667	0.0386667	0.029	2090		0.240765	0.266623	0.280964	0.321792	0.322106		2090		-0.410979	0.137812		-0.0915994	0.135947
2091		0.303503	0.32629	0.331	0.349459	0.340106	2091		0	0.00966667	0	-0.00966667	-0.0193333	2091		0.303503	0.316623	0.331	0.359125	0.359439	2091		0.280199	0.303301	0.342977	0.361749	0.34273	2091		0.0386667	0.0483333	0.0483333	0.0386667	0.0193333	2091		0.241533	0.254967	0.294643	0.323083	0.323397		2091		-0.358666	0.302601		-0.0904417	0.0971039
2092		0.304689	0.327511	0.332256	0.360451	0.341432	2092		0	0.00966667	0	0	-0.0193333	2092		0.304689	0.317844	0.332256	0.360451	0.360765	2092		0.290948	0.316945	0.344198	0.372707	0.34116	2092		0.0483333	0.0483333	0.0483333	0.0483333	0.029	2092		0.242614	0.268611	0.295864	0.324374	0.31216		2092		0.0918044	0.437758		-0.0748142	0.0762757
2093		0.302665	0.306189	0.330616	0.339548	0.330195	2093		0.00966667	0	0.00966667	-0.00966667	-0.0193333	2093		0.292999	0.306189	0.32095	0.349214	0.349528	2093		0.291715	0.30522	0.345419	0.364331	0.332749	2093		0.0483333	0.0483333	0.0483333	0.0386667	0.0193333	2093		0.243382	0.256886	0.297086	0.325664	0.313416		2093		-0.0645973	0.222438		-0.0804939	0.0744497
2094		0.316414	0.317042	0.357346	0.35375	0.334731	2094		0.00966667	0.00966667	0.00966667	-0.00966667	-0.029	2094		0.306747	0.307375	0.347679	0.363417	0.363731	2094		0.292797	0.318933	0.356307	0.375289	0.334005	2094		0.0483333	0.0483333	0.058	0.0483333	0.0193333	2094		0.244463	0.2706	0.298307	0.326955	0.314672		2094		-0.0941537	0.531535		-0.0744272	0.0965426
2095		0.3176	0.318228	0.333058	0.355076	0.336056	2095		0.00966667	0.00966667	0.00966667	-0.00966667	-0.029	2095		0.307934	0.308562	0.323392	0.364742	0.365056	2095		0.30651	0.329751	0.334915	0.389526	0.348208	2095		0.0483333	0.058	0.0483333	0.0483333	0.0193333	2095		0.258177	0.271751	0.286582	0.341192	0.328874		2095		-0.112656	0.586811		-0.0802546	0.0559651
2096		0.318786	0.319414	0.343946	0.369383	0.350363	2096		0.00966667	0.00966667	0.0193333	-0.00966667	-0.029	2096		0.30912	0.309748	0.324613	0.379049	0.379363	2096		0.307313	0.317922	0.345768	0.390852	0.349498	2096		0.0483333	0.058	0.058	0.0483333	0.0193333	2096		0.25898	0.259922	0.287768	0.342518	0.330165		2096		-0.110959	0.445255		-0.102797	0.0403035
2097		0.317919	0.328487	0.321522	0.366436	0.349292	2097		0.0110476	0.00828571	0.0027619	-0.0138095	-0.027619	2097		0.306872	0.320202	0.31876	0.380246	0.376911	2097		0.306595	0.323001	0.338151	0.39625	0.362041	2097		0.0497143	0.0524762	0.058	0.0469524	0.0124286	2097		0.256881	0.270525	0.280151	0.349298	0.349612		2097		0.00533665	0.00250518		-0.101531	0.0488407
2098		0.329313	0.32497	0.333727	0.360869	0.352747	2098		0.0198857	0.0149143	0.00497143	-0.00745714	-0.0323143	2098		0.309428	0.310056	0.328755	0.368326	0.385061	2098		0.316525	0.322438	0.353538	0.381174	0.336745	2098		0.0546857	0.0596571	0.0522	0.0497143	0.00497143	2098		0.261839	0.262781	0.301338	0.33146	0.331774		2098		0.332197	-0.0377128		-0.0617109	0.0657037
2099		0.33167	0.349698	0.367304	0.388134	0.359448	2099		0.0174	0.0348	0.0116	-0.0174	-0.0464	2099		0.31427	0.314898	0.355704	0.405534	0.405848	2099		0.314801	0.327343	0.349034	0.408913	0.362827	2099		0.0406	0.0522	0.0638	0.058	0.0116	2099		0.274201	0.275143	0.285234	0.350913	0.351227		2099		0.265652	0.289421		-0.0457819	0.0896842
2100		0.339059	0.339687	0.361151	0.423226	0.36554	2100		0	0	0.058	0	-0.058	2100		0.339059	0.339687	0.303151	0.423226	0.42354	2100		0.265681	0.324623	0.336973	0.389523	0.418837	2100		0.029	0.087	0.058	0.029	0.058	2100		0.236681	0.237623	0.278973	0.360523	0.360837		2100		0.208088	0.00792227		-0.0448826	0.100065
Average	-0.0823989	0.200039	0.202064	0.211573	0.223829	0.220129		-0.076924	-0.0301802	-0.0303488	-0.0303488	-0.0343953	-0.0394535	Average	-0.00547494	0.23022	0.232413	0.241922	0.258224	0.259582	Average	-0.0823989	0.128294	0.133532	0.1444	0.160037	0.156337		-0.076924	0.00539535	0.0070814	0.0070814	0.00505814	-8.26212e-17	Average	-0.00547494	0.122899	0.126451	0.137318	0.154979	0.156337		Average	0.0247614	-0.0683448	0.130372	-0.00153596	-0.0983878	0.0244048
Slope	0.00150631	0.00363609	0.00381524	0.00398004	0.00450649	0.00424995		0.000718411	0.00107736	0.00104134	0.00101164	0.000901956	0.000563593		0.000788495	0.00255873	0.00277389	0.00296839	0.00360454	0.00368636		0.00150631	0.00432213	0.00454451	0.00481564	0.005513	0.00521955		0.000718411	0.000856721	0.000827946	0.000772429	0.000773591	0.000440962		0.000788495	0.00346541	0.00371657	0.00404321	0.0047394	0.00477859		Slope	0.000965564	0.0015295	0.00294452	-2.4737e-05	6.75557e-05	0.00109143
[truncated: 49 more columns]
